# Supplementary material for: Threats of global warming to the world’s freshwater fishes
Source: Nat Commun. 2021 Mar 15;12:1701. doi: 10.1038/s41467-021-21655-w (PMC7960982; doi:10.1038/s41467-021-21655-w)
Supplement: Supplementary file 4 — Supplementary Data 1 [file 41467_2021_21655_MOESM4_ESM.csv]

binomial	1.5C_maximal dispersal	1.5C_no dispersal	2.0C_maximal dispersal	2.0C_no dispersal	3.2C_maximal dispersal	3.2C_no dispersal	4.5C_maximal dispersal	4.5C_no dispersal
Acestrorhynchus abbreviatus	4.28483517937379	14.2172697329209	7.70308737299045	23.8401877613582	22.488384403028	47.5894309735059	51.0323466335601	74.4665535334967
Acestrorhynchus altus	2.5266521153008	12.5191029360542	5.07636235336812	23.769554644854	15.0758439872129	54.0947473241109	33.273579589334	73.7073102293614
Acestrorhynchus falcatus	5.48538576856367	10.1574850192298	10.274441073658	17.9641976238695	33.7959835698826	48.8059260934765	63.6786704598268	76.6375594448466
Acestrorhynchus falcirostris	5.47543924148606	10.1151203729319	10.0758281611235	17.7470808393584	32.5922109166483	48.0366221332295	62.2938618949398	75.973826685963
Acestrorhynchus grandoculis	1.92178358689685	9.53396863957211	3.75871791624026	16.9216912084585	19.2500551340961	51.1099702406918	47.1643833584546	75.4804461921418
Acestrorhynchus heterolepis	3.46645230407114	9.91564650584104	6.63349448255885	18.0945842931983	21.400657367945	45.8728427221959	47.1718574119245	73.0361442932058
Acestrorhynchus isalineae	1.75362835358373	16.8362112989486	3.20507979428115	28.764280038477	11.3746923098504	66.785778694389	42.481306629599	87.3142840810869
Acestrorhynchus maculipinna	1.24355032760861	16.8645288248686	3.26669680189766	33.6221813381981	34.2142199940736	74.7809532431742	72.7900089965685	95.1400489064884
Acestrorhynchus microlepis	6.13881262892182	10.2389074630231	11.3868213368589	18.1616611406037	35.7407884579037	49.5371259458008	64.4980168611142	77.4597383351733
Acestrorhynchus minimus	3.75403541376326	11.420117742672	6.96437111400453	20.0192174589072	24.9286227356087	53.4194702336891	54.6449892938826	79.0805038124961
Acestrorhynchus nasutus	3.07019318120213	9.72951031222945	6.03615612478367	17.4591520363938	27.1120583335842	49.9595665709365	58.2708642326289	77.9832796788592
Acestrorhynchus pantaneiro	2.48644043980927	14.7888276106382	4.94195734113854	27.467963131761	14.51660046637	62.4709917197645	31.3902660307332	84.9184277030727
Gnathocharax steindachneri	4.31807311452414	9.564996287292	7.89039350693444	16.6877557463876	25.7483738780723	44.1617053201442	53.3530132159935	71.2882731996541
Heterocharax leptogrammus	0.887820767658146	11.7613000439403	2.61640398682635	26.0924109697939	25.5584781557455	55.8642840941108	48.7001470454134	87.0881368729827
Heterocharax macrolepis	4.05521799357508	10.5976074423755	7.58164762914945	18.3996732825935	32.1388263195102	55.2987004395701	60.3909581992345	80.0335658844758
Heterocharax virgulatus	2.5773108409391	12.6948114929708	5.39748829995709	24.147413029433	24.3558699981825	62.8538083800097	53.0321237235227	81.9299816580457
Hoplocharax goethei	2.43455903596489	10.7461078659264	5.09720451325384	20.3565142338208	26.1380066412538	61.8446252229177	55.1223429588469	83.0912015965647
Lonchogenys ilisha	2.022818672398	9.50036258581104	4.17246380044031	17.7181117277454	18.8672492367095	49.0362487545518	48.01031615671	74.8607920750656
Roestes molossus	3.99632498703321	11.5924960130648	7.78008681706092	21.6489347396596	22.528316624261	51.3933924183643	47.1223399664229	77.6825794575277
Roestes ogilviei	2.52952610638642	10.9819845446957	4.51890704819685	18.2587134445037	16.6418758831566	47.717919877092	41.091152769052	72.7049323110554
Apionichthys dumerili	0.981188188035471	9.38782882437475	2.0294910586893	17.4560957615653	12.347148194866	57.3960617824937	46.0485042026983	81.2403537957297
Apionichthys finis	3.13294818111207	15.8978131594592	5.42625995375768	26.1649828177567	16.7487917057795	61.11766342321	34.9848948757977	81.0972171231222
Apionichthys menezesi	0.605567052384592	7.2555976804963	1.43546887117706	15.8600452581126	7.64049562554084	52.5260853091355	20.1480377626269	72.1599622798065
Apionichthys nattereri	4.54531324749094	8.56544782068169	8.49885279321366	15.3549883655873	26.3240920945365	40.7401100279097	54.9597883956694	71.3134073267729
Apionichthys rosai	1.11616537286263	12.8017470591941	1.98299456388142	20.4837138702964	7.20984132640562	43.0637264653455	21.5729530260002	73.0604881126467
Apionichthys seripierriae	1.41345011897953	11.3461868702149	2.46162271570031	18.372143121946	10.3937209533288	51.1426899924377	29.7548667925726	74.1960314990423
Hypoclinemus mentalis	4.60855443433435	9.75906668691757	8.57513945278972	17.1784990824766	28.5518585638513	45.8224828682647	56.6316597111205	72.5092484427386
Abramites hypselonotus	3.47837341801225	10.0280308379616	6.62297875453596	17.6819837589023	23.3730609245832	45.5236654470782	50.5683917874212	73.0818526814464
Anostomoides laticeps	3.90413764496795	11.5637469191044	7.12988386744979	19.7052358860378	27.7729511719422	55.3135127417079	57.4626988784896	78.842741287903
Anostomoides passionis	1.22329215309038	8.58073311836947	2.86823842523053	17.6626511459966	24.4739287133622	71.1746035454109	62.2323341279524	92.2359715994983
Anostomus anostomus	1.61322889431483	8.21384814689096	3.07697527007383	13.9540959004378	16.8874612107634	42.1497647940468	43.2279653204445	71.4068547721327
Anostomus longus	0.847138807449186	39.6313047310052	1.40944147663414	60.9597754598782	3.30256309922127	84.2724055377835	35.4377529375767	96.234787529786
Anostomus ternetzi	3.34729702446208	10.6538521834211	6.41443445898121	18.9401009548523	24.6564996258008	52.9522069544907	57.8341709727468	80.8166668455941
Gnathodolus bidens	1.08201579695427	11.446550301782	2.24217786637423	20.6163579250613	16.2517186844349	62.6595816785036	49.7387733736543	85.9975772021662
Hypomasticus julii	2.73729197781395	12.8609334085402	5.29643083226574	22.2651566771716	26.3953253453581	65.570485286654	59.7798982631257	87.7789948259847
Hypomasticus lineomaculatus	1.27802249167285	9.81627758437464	3.36482161536934	21.3132052447438	26.2939871650046	76.2911909489578	64.4512689531198	94.1650396800962
Hypomasticus megalepis	3.11677644432259	14.70170686441	5.85241316996576	24.907374174344	26.0212591824877	66.901011751995	59.1788519882054	88.2784736855715
Hypomasticus pachycheilus	2.74539880268295	12.7761344939131	6.74407511900577	27.2809275966318	38.6910799123564	79.3198599643936	71.5308886057668	96.8728507955133
Laemolyta fasciata	0.788162093787487	30.1371550867208	1.40516396793543	50.2145740951122	3.76417409755339	93.3701244898139	16.7186239705654	99.5595843716225
Laemolyta fernandezi	1.64020410553622	12.9107828259031	3.14351242842298	22.0124401466036	15.7052947037493	61.3366400881707	53.0400097897887	87.8680292116089
Laemolyta garmani	3.52583771139964	11.0767677161817	6.22280681945087	18.5710773084417	20.3142839233037	46.9369944832188	47.8966307877924	76.908573967026
Laemolyta proxima	5.33304875792189	10.3624362074271	9.58459855043213	17.8979125041097	33.5421172642147	51.519721838344	63.5767460130568	77.8506620828571
Laemolyta taeniata	4.26366263135832	9.55973772078254	8.41111280684648	17.7333717031132	30.2087692070462	50.5624408672443	59.8395673150195	77.5309710748193
Leporellus vittatus	2.81739477840227	10.2138004957246	5.35685108749008	17.5791341240753	20.4664884839934	47.4078427265995	43.9149923206499	72.3538474346883
Leporinus affinis	2.026947930095	8.63057395109532	5.04371145685533	18.9507064852174	29.1078194804643	64.9722108489362	59.737798201112	85.5514560080797
Leporinus agassizii	4.42341946110187	9.54970996947651	9.00415216503834	17.7587820499433	36.6987866366503	50.1943162221556	63.9953890961108	76.2577414732359
Leporinus alternus	3.55127514313787	28.3106749025035	9.15139127671493	51.1440078758423	52.5271429646138	88.9480283089432	89.595022666734	100
Leporinus amazonicus	3.43926400264957	15.5077206305846	6.39877163597849	26.9906506328368	21.7363737809809	62.7926637707502	48.9867853718483	82.915571874641
Leporinus aripuanaensis	1.61039205700069	8.22340592349731	3.29628590560688	15.0611850666794	19.1022993742056	48.20684601901	52.1434805288877	79.7330414172994
Leporinus bimaculatus	0.200448633856391	4.54487392681059	0.50863272746363	10.8457932015351	2.81873302988148	43.1654064043488	26.4052761989794	84.0112881714597
Leporinus bleheri	6.70123980158992	22.3679658432759	13.1688642975878	40.2578786650847	41.4418505214373	85.832023418486	85.3627273999145	99.5888222260366
Leporinus britskii	2.24887290704984	12.2168759531749	5.94732195021358	26.2358313477749	42.0891676325648	78.898130537767	71.9695701648009	97.2803861817871
Leporinus brunneus	3.64785270183243	10.5330216628174	7.55317315425979	19.874329888931	33.3902546261215	59.1715253480931	63.6220121858649	81.9719552775775
Leporinus cylindriformis	2.89834350400371	9.45872518501921	5.57440240364204	17.2574611693252	21.5690812885425	51.6554888446275	49.1921807375759	78.0283103897011
Leporinus desmotes	3.54004212425917	12.2889603150418	6.86263743964318	21.8200082100229	25.9644184277221	56.625011463452	58.3290822549646	81.7124611812166
Leporinus falcipinnis	1.85330151576533	10.8942586211664	3.80504024798828	20.236078590069	18.425754540177	59.8292432313396	49.6419149877539	84.7055143729028
Leporinus fasciatus	5.64411866070584	9.62711764039861	10.7189896362241	17.394165776214	34.9460643700166	48.271789595307	63.3711296814898	75.5819329173651
Leporinus friderici	4.97582938882288	9.61548461323078	9.37608640336305	17.034944003768	30.1567483063091	45.0119945272667	58.0881450426149	72.1194174757816
Leporinus gomesi	5.47659474126458	38.8821682312404	12.9727392692584	61.1133209577488	53.3912007540888	87.9190730587842	96.0939960904733	100
Leporinus granti	6.42008352643786	12.4804965041478	11.9896822686429	22.3094278655052	35.705495088855	57.4719769817029	64.2043973936181	83.3766264320797
Leporinus guttatus	6.94810779630729	40.0070747898657	16.5009444991086	67.1663033622719	70.0306087037103	96.5274550830782	94.8147446151802	100
Leporinus holostictus	0.874600745602294	9.19709597510809	4.46715351804353	33.9887515264409	37.8036089288684	83.7612135232789	82.0223041778719	96.2024875714333
Leporinus jamesi	2.46348145200018	10.8315130108856	4.89444076058492	20.5456383223509	17.5099989946409	55.2820712734306	43.0842995942252	78.5362367368692
Leporinus jatuncochi	0.712451856365289	13.3641997766723	1.31254702882053	21.4616064451187	7.23092198329116	54.5659702236218	20.0144253357914	71.6738440532018
Leporinus klausewitzi	2.89253980034762	10.1339752872444	5.91395922630833	18.5584781871478	27.7283591624917	53.052169645164	58.6927212628258	79.2881940518583
Leporinus maculatus	2.45010687203355	8.90552092020261	4.84797041715039	16.3934264989565	19.0530352975868	47.0020787838544	47.2110947353202	74.6504809252768
Leporinus melanostictus	0.611110949638571	5.12296131288929	0.758565337082469	6.25884214199193	1.6457538511075	10.3757164702228	16.7157096590423	34.9795242614467
Leporinus moralesi	1.31273165094396	8.76612752127946	2.04934528249951	11.4372457938655	22.7331665215542	45.7784297942853	60.2379066134673	76.5303521890889
Leporinus multifasciatus	0.951437983071447	17.8819013499776	1.40341064227942	24.6528778018664	6.09050513448521	65.4178922640564	31.1284255811676	82.7358377592065
Leporinus multimaculatus	1.46093023819711	13.6629639563684	2.66970863285404	22.195701291718	13.0030434088098	57.2806849589102	50.0780148161397	83.0867860785674
Leporinus nattereri	1.60633211682505	10.6079463733776	4.07022607845595	22.247814729662	21.3467610924557	60.4932968197464	47.0025996207565	83.9928418878245
Leporinus niceforoi	1.48241859026701	9.70139199829632	2.66546514025589	15.8532552370095	11.0144100525516	38.6101589912832	34.1617338102726	69.2625340683921
Leporinus nigrotaeniatus	1.57205637085913	9.90539575894042	3.49791852163309	19.6174787986754	19.3446491649856	59.8234962319801	49.759156933535	84.2827647960689
Leporinus octomaculatus	2.40111220799344	15.9049795780511	4.24612141422485	25.908755989328	17.1696875614309	62.5315440392882	56.9730054380288	91.5677116104056
Leporinus ortomaculatus	1.09052928681088	10.7201133052368	1.97180068700183	17.1758580314477	9.19040644169245	45.3716467442855	34.9322851978761	69.4917382752611
Leporinus pachyurus	0.244056424394854	20.056922292667	0.43265113559544	32.2829776252807	1.7185083840367	75.6842080847983	25.5300231554449	96.9306349069048
Leporinus parae	1.89054110800158	14.0190971298871	3.43646258760201	23.8227294769316	12.4755854878617	63.1363503380305	29.2410155694394	83.8065711047259
Leporinus parvulus	1.03471621583097	13.4023897813083	2.14063782688332	24.6384446514399	13.1788851874087	73.5896277126685	51.8181904997134	96.1016076731455
Leporinus pearsoni	3.59955393314512	11.6206645980851	7.08200770978373	21.9131902444586	19.4895136000733	48.4028627147196	41.9306247483146	70.5152835152747
Leporinus pellegrinii	0.982387615738062	12.7299002059474	2.02423493918562	23.6799621347465	11.2441239724841	68.1321036050428	38.2262941809767	86.5489979688029
Leporinus pitingai	0.805526345753491	32.2293568646781	1.45536785864572	52.0411569680879	7.51502810868965	83.3190662767416	36.8711374173204	94.2783509570403
Leporinus reticulatus	5.34324615626413	27.9633346184055	9.80132843594357	44.8475807874308	56.9192691479096	86.7657000719799	84.5316097315444	98.4613687291995
Leporinus sexstriatus	4.21643223789434	19.4874112792278	7.86112097374238	32.5828107152287	41.9363862263354	77.2713631536782	79.9982681082037	94.8354470441994
Leporinus steyermarki	1.14368653037561	8.5910959189609	3.33017001692424	19.0446409535004	33.0116472994294	70.9751758197113	59.3282578232398	93.0096326696258
Leporinus striatus	3.95498599969695	10.6767907304081	7.40334990442023	19.0069175725358	18.3121573505526	38.6245178740201	37.1989476969232	60.0113721635181
Leporinus subniger	0.960507214857707	4.9800289735634	1.78040271135843	8.03556788571387	14.60564327958	32.7275917695902	34.6080988987423	57.6246211410766
Leporinus tigrinus	2.23463504334756	10.0769372118946	5.08929532528493	19.9573032498658	32.2817247922473	68.7638322191729	66.8152352720234	88.8282323513322
Leporinus torrenticola	2.04857789378713	12.9903884213861	4.87998533253047	25.567863285514	29.5112498207648	77.5609286278955	74.7529503743873	97.2106298686863
Megaleporinus trifasciatus	3.88140069058043	11.6891218728816	7.40282264813088	20.6769059546995	24.5912675234827	49.1774891610764	51.1034881373078	74.7086099941804
Leporinus trimaculatus	2.77518590187139	14.4842872242798	5.09045547171534	24.4711760101314	16.2353940508656	53.20072029894	39.1117338713123	77.7488650874959
Leporinus vanzoi	2.76206823744926	15.1557620943617	5.83177068301756	28.1910518816534	33.7351271857897	78.4666821576693	67.824697256443	95.805455111147
Leporinus wolfei	1.58661807344598	11.6554117600194	2.8905201880622	19.4398965866514	8.74319563726004	38.9450702069489	28.9832895808112	70.261226556841
Leporinus y-ophorus	2.26792287203637	11.0530325099433	3.83543880061306	17.4714021942941	10.2271848050282	34.882726488459	28.0269278654334	59.653529801671
Petulanos intermedius	1.84806766366599	13.8768747529092	3.90414578957309	25.4740055392213	20.5345896868957	72.8428333394574	56.7476139504409	91.0674071343351
Petulanos plicatus	1.58980121900446	15.3851611630287	3.00814899627075	27.0534831018594	10.7587539644197	62.5853108755513	36.5295297535165	84.5793679936118
Pseudanos gracilis	4.13045432234399	11.5597476997261	7.54620027633736	20.0202838079475	27.2374030200883	55.3457802004512	55.704559888102	79.7370534124157
Pseudanos trimaculatus	4.63968169758885	10.7846399289828	8.43899168952588	18.5915579283041	28.5796663846765	47.9858335473101	57.1497822235816	75.0367558904841
Pseudanos varii	1.6951165846153	16.2931731730829	4.10919201855229	32.1102788611319	22.3289059176567	65.1721533306601	49.8312906325888	91.4100713118388
Pseudanos winterbottomi	1.00256241950402	9.01956834988403	1.98112201199008	16.131049115042	11.5597559725721	50.9686195275683	42.0900329054227	78.1209745689626
Rhytiodus argenteofuscus	4.42687233819595	10.7511534785281	8.37518698156266	19.6593946978509	26.306899572747	51.3284094767309	52.9566452198451	78.3842845616134
Rhytiodus elongatus	2.16095483927146	24.8064736868846	4.21716260517584	45.230899629283	11.5040107593239	89.2735055444043	34.7643949803712	99.8807288890809
Rhytiodus lauzannei	3.44818593271319	13.4279970149191	6.64796092505525	24.770670114466	19.8341084786076	59.3966552098366	43.0230622808537	81.7626089514593
Rhytiodus microlepis	4.151832041268	10.5274708150968	7.70304153514463	18.7770335095563	24.0460219505289	47.1105453463094	50.3658161364166	73.956948697865
Sartor elongatus	0.987453340584912	8.99797606958488	2.35359435621386	18.996911222419	16.8090985439607	67.4538287717742	50.6238023861075	88.5300167265
Sartor respectus	1.27657324663181	9.20748137998973	2.41717616782894	15.7028179365598	12.0502055049733	49.7705813604538	49.1484107375552	81.4409878908059
Schizodon dissimilis	2.34597028326659	11.8752450290274	4.46801476205604	19.8438227244248	13.5221471781529	40.1551756647326	24.6517058619787	60.3081734074987
Synaptolaemus latofasciatus	2.79132703099646	11.5575158774493	5.21423836787994	19.5963809039413	21.614085049876	53.1712794449096	54.1401091181633	79.6982237795128
Adontosternarchus balaenops	4.16974945837866	9.94217040349139	7.96500480870915	18.2950658062952	24.3131250166568	46.2259529383759	48.8185927547157	71.9625678645004
Adontosternarchus clarkae	3.77301495849395	9.66496738593166	7.20607614743127	17.6753329935709	23.7557992611469	47.1645849750768	49.950761452063	73.8888103885113
Adontosternarchus devenanzii	0.241702989325492	14.0435091378819	0.405791650448166	22.3412832276928	1.52401723588502	64.0396107498791	5.49907395241641	84.6325609999921
Adontosternarchus duartei	0.871022203089715	18.0587953401193	1.29665438005307	24.7574443845002	6.2895875281468	72.4427769156528	40.5153807199614	90.9089938424896
Adontosternarchus nebulosus	2.52643401844758	10.7155740992905	4.98932390657484	19.6635646066025	20.9018485825	55.3312037854142	48.7843348231767	81.9626944276474
Apteronotus albifrons	4.25409051398368	11.0707716532892	7.98701872355833	19.1493990646705	27.6852184293223	50.0480066905955	52.5659887574858	74.3334185821562
Apteronotus bonapartii	4.25238891215829	11.224481480233	7.88169643213156	19.5307917985002	26.2268402312504	50.2131162979299	53.4005738879377	76.3952296790255
Apteronotus lindalvae	0.455460873200939	32.6391613843812	0.90478927060739	56.5450114420754	3.84102042033833	80.7744298398911	36.1114297769474	97.3406367952342
Apteronotus macrolepis	0.891833305010105	10.8313477097376	2.07627583401238	22.6115752728606	8.37458901037552	50.6827938006495	19.0143870204886	73.421435334008
Compsaraia compsus	2.32476441974405	10.3278511504703	4.48006816189828	18.1190257767071	20.8169017170863	52.5385814874089	49.0828910757241	76.4270096036646
Compsaraia iara	0.228589464257463	18.8571180719826	0.323815871028435	25.9164311212792	0.689058217198579	45.4361718052599	2.96794900151404	82.7262068297347
Compsaraia samueli	1.44268634736644	9.20577494608501	3.22536816678814	18.4223613894917	16.4217072299527	52.8049008274782	44.886966769226	79.4212082734781
Magosternarchus duccis	2.22659999972976	10.2001311719754	4.59926839887191	19.4289136963564	18.6711422427069	53.7524944926547	38.1150673788267	75.0861621519279
Magosternarchus raptor	2.33086763713964	9.10654538213348	5.07177613786659	18.3826659401643	24.2212302489778	57.7863416623197	51.7849507543469	81.4640954070862
Megadontognathus kaitukaensis	1.27128829771522	12.0286088680152	2.67819512701596	22.3464558802162	19.3497641808775	72.5229819203961	57.7989651443006	94.6167245077332
Orthosternarchus tamandua	2.84568966407874	9.97190475733868	5.38214840792422	17.4017200966063	23.0867826235555	50.6906627763352	47.0419213233028	75.5998110963948
Parapteronotus hasemani	3.27396417556329	10.0965307100635	6.0681819217345	17.8166849230328	19.9893749188291	45.6719971003707	46.1182521730348	73.0639361986902
Pariosternarchus amazonensis	1.71813435344922	10.2780257611128	3.59979519707519	19.8552693211919	20.271574944346	61.6572988630415	51.0953279997947	84.6039598962913
Platyurosternarchus crypticus	2.426320316309	17.9137008046588	4.09770864683085	28.2772292527827	14.5250217623452	65.7681615094597	34.1153072862652	80.8802390532516
Platyurosternarchus macrostomus	6.43937511914105	12.0255497504587	11.1794069710384	20.0649385123878	34.0274837089882	51.6559357703843	63.6107773398192	80.7212898729079
Porotergus duende	2.58755053253662	16.3584105522985	5.0044915498244	29.2199990036871	16.0241172725622	61.1629461656449	46.76987826083	82.1430291462156
Porotergus gimbeli	2.39700714126699	9.79002819002573	4.99057829291028	19.1624246046276	19.3292927195831	52.5384244653011	50.3223008367132	81.7081028615453
Porotergus gymnotus	1.86241838895154	13.1030539659531	3.83994973364894	25.0412627645033	14.330222854847	64.5782289214487	43.170339973123	85.3087631096248
Sternarchella calhamazon	3.48637758352569	11.3956186194271	6.38776345038983	19.5536841985312	22.6826595210844	50.1522342680528	51.8258756232369	78.5832269229062
Sternarchella schotti	3.50051466312853	11.2393599043046	6.49494070488219	19.6257130255168	22.7052866111149	51.1988371893223	48.0767747495434	77.7842525677739
Sternarchella sima	1.08453748838765	6.88913206770774	2.42061876443555	14.0874973840848	13.9277775281486	50.3678070361896	45.8819351735295	73.3338303642116
Sternarchella terminalis	4.03124688546498	11.0324067914066	7.53735737239268	19.4139563244768	27.7181318477408	52.0356527463675	57.117167606393	78.9949021357464
Sternarchogiton labiatus	0.207845620873061	2.49127548154879	0.386086789964045	4.36991325925358	3.49095374283729	26.8485015408835	26.510178492366	62.2900595995385
Sternarchogiton nattereri	4.14973970491634	10.9067006204881	7.78224334291562	19.4486465509679	25.2909071556661	49.3664901824619	51.4200159311866	75.9534509509976
Sternarchogiton porcinum	2.66372197784439	11.401689144676	5.01038951402122	20.308109119831	16.3880465617989	51.6231383270154	38.0021988855418	74.5099218547292
Sternarchogiton preto	3.49128460731244	11.7426940359229	6.66886739477633	21.0757447004229	23.4861911145309	54.3151355334568	49.1454954189537	79.4388719035914
Sternarchogiton zuanoni	4.75746758727351	74.3507541987925	17.7511320659181	87.5336080677636	69.7455470337054	100	99.9999999999995	100
Sternarchorhamphus muelleri	3.57297298164652	11.0914221210986	7.01662490654683	20.1196875072884	27.8352013207837	54.6690315412097	57.0281979300366	81.5912778207816
Sternarchorhynchus axelrodi	5.79972274426917	22.5286220110907	11.9622662252779	42.2927064316173	36.7628551129916	89.0458027094976	72.7999778104969	99.8564105525195
Sternarchorhynchus caboclo	2.426320316309	17.9137008046588	4.09770864683085	28.2772292527827	14.5250217623452	65.7681615094597	34.1153072862652	80.8802390532516
Sternarchorhynchus chaoi	2.51221447351437	18.977599087696	5.21818993415301	36.5199008281251	17.3755822357056	84.2639406285863	51.5415576217374	99.2974735712558
Sternarchorhynchus cramptoni	1.61935887635291	12.6940878881401	3.17956762955372	23.1621904083524	11.5814779011044	55.7930414786631	26.1308625915229	74.1685688888663
Sternarchorhynchus curumim	4.19853149858833	28.3244884472026	11.6572178708937	50.0655867283265	67.1650813627389	88.2316907837242	96.5313608049135	98.9823326006041
Sternarchorhynchus curvirostris	3.01622340310486	9.92103142442376	5.88575814432792	17.946442597524	22.7617632069653	46.5001868339676	44.8566699404815	71.1735046494947
Sternarchorhynchus goeldii	2.86183815592628	12.5167250301911	5.77807349219347	23.4301193850863	23.7587081190664	62.9702516549569	56.9168011897738	88.1094071365409
Sternarchorhynchus hagedornae	2.27714811477191	15.0223003434597	4.18115902818862	25.2194881611099	10.0274875783106	43.1388368008623	18.0213956337567	63.4478987870957
Sternarchorhynchus higuchii	0.805526345753491	32.2293568646781	1.45536785864572	52.0411569680879	7.51502810868965	83.3190662767416	36.8711374173204	94.2783509570403
Sternarchorhynchus inpai	0.328916262419657	52.2810761265251	0.471349500938458	65.4649954165619	3.8611558119763	82.5183574405439	34.0061309548334	86.8417370114672
Sternarchorhynchus jaimei	0.805526345753491	32.2293568646781	1.45536785864572	52.0411569680879	7.51502810868965	83.3190662767416	36.8711374173204	94.2783509570403
Sternarchorhynchus kokraimoro	4.75746758727351	74.3507541987925	17.7511320659181	87.5336080677636	69.7455470337054	100	99.9999999999995	100
Sternarchorhynchus mareikeae	0.479856510302004	16.3952312657037	1.04986349732046	30.690001974155	4.72932582592133	75.7194315432762	35.6251838650381	88.5291649868327
Sternarchorhynchus montanus	0.78712770830385	7.92671686690831	1.32354339914143	12.1219346816866	6.19223440983788	34.1715874450531	16.1610845805071	52.3066767103621
Sternarchorhynchus mormyrus	2.93895246849107	8.76482662583525	5.7126253719233	15.6470004241869	24.0358723846307	44.9042611569803	52.7844419799364	69.3607536783345
Sternarchorhynchus retzeri	1.51305655220034	11.9391037005684	3.08517430308524	22.6459947934372	11.153344356597	55.2837550506745	37.0788363606001	82.3203148738505
Sternarchorhynchus severii	2.63292836860312	18.9137645459133	4.59941199245472	30.7173641044042	17.87416320116	72.5506190480873	39.7156243179874	85.6977997232461
Sternarchorhynchus starksi	2.90574039928618	39.754403758627	6.28134093290262	57.4473951325754	49.2447690368881	84.5013176636624	76.435458277201	100
Sternarchorhynchus stewarti	1.05158240304738	8.5243233340273	1.64037256224476	12.3524712237606	5.44801065709621	28.4008979423122	15.473712760795	47.1751528213741
Sternarchorhynchus taphorni	0.331963281859512	7.5014211438017	0.520450154597842	10.8738936770338	1.03749151831082	16.385497247734	3.66456024757746	28.2001160014737
Sternarchorhynchus villasboasi	4.75746758727351	74.3507541987925	17.7511320659181	87.5336080677636	69.7455470337054	100	99.9999999999995	100
Arapaima gigas	3.63151926515908	12.5364654146417	6.52120342216266	20.7288452185059	23.1766874914191	52.5033836343155	48.4211620427758	78.2921455187606
Arapaima leptosoma	0.600488100503091	25.3318744824603	1.63173360836814	52.9950366284055	22.7477643613015	74.5907189221909	37.4840425037186	77.5978578788968
Acanthobunocephalus nicoi	1.60791575190872	12.2214327221068	3.63363848018288	21.8494598076398	26.3100758408654	51.1515752310299	46.2522752555392	75.1035746754804
Amaralia hypsiura	2.40172464775079	9.87014086047899	4.63091637281858	17.8173585254312	16.8463640189838	48.8303455611688	39.2493475255912	72.4806246001566
Aspredo aspredo	0.239832838138825	3.68311285439388	0.506995388724718	7.4870605111987	3.09615813719865	34.9815607478424	16.6756420301607	66.0463012513206
Bunocephalus aleuropsis	2.7097007233058	9.97874303578567	5.23284008645772	17.3930555527676	21.049440013156	45.8762802891798	44.6578546674971	69.137880059693
Bunocephalus coracoideus	6.01553898041604	9.96166673831199	11.0915738745815	17.4879840588116	34.2685481557079	47.544842425872	59.9566825976732	73.7042637643773
Bunocephalus knerii	4.41430549753895	8.30590124226512	7.72044967720574	13.6340249862687	32.1685735699616	43.298498168948	63.4910586140633	73.7396310611639
Bunocephalus verrucosus	3.51819677715291	9.73430246792299	6.59112523266481	16.9481588994798	28.0437567135976	50.3712942955209	55.8090166928975	76.0458698055433
Ernstichthys intonsus	5.70185833763507	39.8104591345022	9.02516058035415	55.6880800581121	19.2814354750275	75.1240477918291	26.8923596311302	82.1339597703626
Ernstichthys megistus	1.19084527682309	8.54681710545611	2.20928839523066	13.7185912508409	9.57385462406955	33.5318924451405	22.6051015167461	55.5065930288704
Hoplomyzon papillatus	0.353927974313804	6.49720308071712	0.768141291859229	12.4951277069489	5.56454127354488	45.6173647830091	15.3809584720385	67.3378760279124
Micromyzon akamai	1.13670324712707	18.1073679455815	2.24471196571501	33.003291549266	8.98133591411548	78.6221286969028	40.6712318249737	91.5479115118929
Platystacus cotylephorus	0.412233189192063	9.55774328366896	0.768697295334436	16.0787826421738	4.44539271831212	46.2320047046444	38.6498312335289	81.0486185048102
Pseudobunocephalus amazonicus	2.67968503526085	12.0745775793259	5.38492123629607	23.0086425943476	17.3019651421304	56.1392613200442	39.1620793760233	80.1206163981978
Pseudobunocephalus bifidus	3.17288918509925	12.3201282847991	6.08607604113698	22.6679911688112	16.9256583770443	51.1378846316065	36.3672570571714	70.9791959969156
Pseudobunocephalus quadriradiatus	1.18447185429287	13.5594123210736	1.83217919726904	19.3610375148855	6.71095343156992	45.9960900778962	34.337066573608	84.6682205040618
Pterobunocephalus depressus	2.45008343585267	8.69118423480228	4.9396979799277	16.573823830701	17.0201123753331	44.5266007752249	43.2631481400994	74.2776197566052
Pterobunocephalus dolichurus	2.24009914668248	14.2698660556333	4.99067541393812	25.6432306346049	28.1771027699365	62.999021523804	61.5071314329975	91.4419120223956
Xyliphius lepturus	1.25400412339201	7.89855338351069	2.42860271522304	13.2129337211712	10.6360385071234	31.648981222855	24.7596089417588	50.9833221718337
Xyliphius melanopterus	1.70436582559958	8.17763215134552	3.13901848227235	13.385983023237	15.7758053822578	39.0748177756356	38.2519796611428	62.4757494752511
Xyliphius sofiae	0.300848405238604	8.68599438634773	1.88267682791381	31.7959808246376	43.5899274327692	94.1902529683168	67.4809649339416	100
Astroblepus boulengeri	0.992715100107136	9.32774490028708	2.90436065451904	22.7478440939715	12.9963771897955	55.3310421806822	24.1568187087222	71.0134774268901
Astroblepus caquetae	0.718513551906017	4.88889318404217	3.34391428087948	15.9896401478411	21.2262923247018	56.5715719739197	36.5479427763055	74.9636894192032
Astroblepus festae	3.437026832732	24.9497580559981	5.49565179663171	34.3793538000402	12.2424534669208	47.5356407572274	17.874215348439	56.0558249484613
Astroblepus formosus	0.616444776789519	10.6875581615631	0.954951778098119	15.9120489744849	1.7041924793599	26.2305380918612	2.71303193959985	36.1237096398204
Astroblepus grixalvii	0.387382525197287	6.99196966285307	0.675546631504959	10.5802356581604	3.0537465367739	25.4936969779953	8.63565500472352	50.6968523212446
Astroblepus labialis	0.332592486369174	10.1283157342175	0.503057235710279	14.2971445873504	0.95603396224446	20.857818816726	2.69680957218388	29.1207744671988
Astroblepus longiceps	1.96622474546575	7.31398829207089	3.70579326386289	13.2244410402153	8.20942195493406	25.8133247518362	13.9525982520037	36.876753429318
Astroblepus longifilis	0.315014816561438	3.45432037478516	0.48822591071262	4.92742624366994	1.05838268965887	8.24699655716922	3.86740306305909	17.180716178991
Astroblepus mancoi	2.30524359550923	8.84526203174724	3.74079332501422	13.5725235922997	9.65214328468102	30.0375333253493	17.7768067623081	43.3323863481523
Astroblepus ortegai	0.427660572563418	3.5198150988287	0.809285173182324	5.88847610218881	2.34886746469742	13.2400697123298	4.72754031022158	22.0753883485737
Astroblepus peruanus	1.04683132961975	8.38707524004441	1.83762522557402	12.730292831566	7.4475243160244	28.849914515479	17.8195360464138	44.7256218782007
Astroblepus pholeter	3.47109819346584	37.3264692153845	5.47709870000372	50.6846665032193	12.070588846476	66.5862018264713	17.2561129475844	72.7814404562074
Astroblepus praeliorum	0.339811974946632	5.819273951316	0.51776128487109	8.18266929705276	1.05428761140217	12.6182639500766	3.23731002464026	19.9005360084555
Astroblepus prenadillus	0.445285039626385	14.5035218449039	0.756433014101856	20.3841273185691	2.75083833694298	34.6545675842193	6.54388300234394	51.1070560311699
Astroblepus putumayoensis	3.03301629748316	25.0140708488934	6.60416181792122	44.6442898649791	17.7290384268934	70.8108040212386	25.7411715938927	77.3333725918804
Astroblepus quispei	0.332728229547842	10.192033741592	0.503760594036293	14.4015874520036	0.957323914334549	21.0063186183188	2.6998218135108	29.3158360386103
Astroblepus sabalo	0.474249385587419	3.70079193469938	0.761640336642289	5.34267191267211	2.03775457699546	10.954392940647	6.46995459094771	18.84336422008
Astroblepus supramollis	1.31726352771217	8.44501418739977	2.67669069225907	13.7844276990321	9.13750578723815	26.171117745355	17.3917803927626	39.5125437840015
Astroblepus taczanowskii	1.76622873234552	8.28958028640063	2.92988600027506	13.2307194888736	5.87680259981172	20.9118549493356	9.95979479160793	28.5395466808674
Astroblepus vaillanti	3.33615183830378	36.2399816887415	5.23037239190394	49.1416586327262	11.3366358163508	64.3585935469462	16.0693642870266	70.346412341544
Astroblepus vanceae	1.21706433810456	6.90138247468797	2.63412139254063	12.3353187669482	10.3541604269517	27.5896264897723	20.0768882063873	41.9341586936668
Tympanopleura atronasus	4.69691861804911	10.7139331924002	8.76524613192432	19.4837648056396	27.109104773026	51.4963385666663	53.1093847889923	78.5649625411166
Ageneiosus inermis	4.88340807592788	10.1155995412345	9.23689619135117	17.9854148447054	30.1106245009837	47.8678377866317	57.91863512494	75.2277435248499
Ageneiosus militaris	2.00967858383305	28.960317278706	2.94574519171603	34.0912437653524	15.5303246276082	67.1507734614859	33.2450953675582	92.4985294230758
Tympanopleura piperata	3.22212037964384	12.1583988224194	5.76949452638292	20.6523363256181	20.6500922247791	54.1427085315166	49.6117547840747	77.3596373745448
Ageneiosus polystictus	2.30739907779553	10.2381808983731	5.02649511795412	20.1742580017348	26.0523685656406	61.719198909405	54.9979551659859	82.0801829948947
Ageneiosus ucayalensis	4.20073466193845	9.40549464282479	7.99629396758614	16.8488919822691	27.2832496515535	46.9895848333415	53.780349370084	73.8811090322056
Ageneiosus uranophthalmus	2.25907175607005	10.9031621287857	4.41511053803792	19.802469992389	17.3120352750063	53.2144877177772	45.8807417402792	75.0040188689179
Ageneiosus vittatus	2.6210512447174	9.67341189583711	5.21011134595468	18.2384592990644	17.1295169964841	45.3733741244634	42.7803566023415	71.8580585333444
Asterophysus batrachus	2.52994300852264	16.8786273159054	4.77952206854215	25.5675729007114	29.1017322629496	56.6463504395637	57.7776170275888	85.5037904655309
Auchenipterichthys coracoideus	3.84909752639448	10.5317810997156	7.1553449855921	18.572828744834	23.1616547142206	47.266572061261	48.9700640985385	73.4671991682488
Auchenipterichthys longimanus	4.69242759990122	10.8109694661264	8.85677634608891	19.1916088127414	34.1625564811788	56.9429641195528	62.9774648075463	80.8775533378422
Auchenipterichthys punctatus	2.51053681068741	8.52005531845164	4.90476176205771	15.2025195554261	21.7241431344745	44.0436422391953	52.8618601979552	72.6388352533138
Auchenipterichthys thoracatus	3.20669411722976	10.4218925319473	6.26803405466752	19.4032596011197	20.4478887434531	48.1349122191779	48.572340794009	76.8780255154581
Auchenipterus ambyiacus	4.00885089053951	8.97191958466064	7.75060638310735	16.5575958082181	24.5389360116036	42.4391524713693	50.7689977378781	67.8708763949721
Auchenipterus brachyurus	4.14612712497375	11.4632458878557	7.70931179985689	20.4702810912054	23.2147970423699	49.5004204362005	49.0270876586346	76.7643184487527
Auchenipterus brevior	0.332129350484297	11.3470191017045	0.670163984409126	17.9073197309711	14.9555401230865	60.8872611642091	60.5570192260313	94.4766422394137
Auchenipterus britskii	3.86783008809305	10.6802124163536	6.95025823922739	17.999775754811	29.4346495804672	55.816829782745	62.1220439531269	83.3533367519685
Auchenipterus demerarae	0.94203603463687	14.874754881048	1.67770170055858	23.6202184605162	7.52380527257014	56.381684313991	32.3416304239201	79.5633548633377
Auchenipterus fordicei	1.36535507151174	12.5319029040016	2.4371320386512	20.598908329899	11.2680931744476	57.9944963760455	45.0844315594204	87.5156310514294
Auchenipterus nigripinnis	2.71994415933389	14.8558022652892	5.17451712935035	26.5726640721881	13.0201178340617	51.0124340596374	29.66777492134	70.4669053413439
Auchenipterus nuchalis	5.29524823780882	9.57983403597299	9.639386941302	16.4425459971775	32.9176036361885	47.1518091052204	61.4748518836948	74.4029580093078
Auchenipterus osteomystax	0.639465863751584	16.6247578143228	1.2904707338677	30.0620848316226	4.73669100995723	71.9898412608197	16.7172860943432	88.7188898360882
Centromochlus altae	2.97402788613336	10.5877637237185	5.34363381554935	17.5686573719945	18.5463894184328	43.0790122041159	42.7621457304331	67.6149686440447
Centromochlus existimatus	2.23953425392938	7.97868364523433	4.83695946734469	15.6814165419045	19.3632141279723	41.5385363946979	51.3328638095042	73.677831922611
Centromochlus heckelii	4.69538453851446	9.85072409017601	8.79580087045084	17.5287201913337	29.3500500047975	46.9785094407748	58.5954082824839	74.9605486062315
Centromochlus macracanthus	2.77106826788194	13.7466277702396	5.42813259881585	22.7832495270544	31.1138426993345	59.0211472824975	60.3942507314675	84.9029920256525
Centromochlus meridionalis	3.24900702964996	12.7307316314451	6.03412665768002	21.7428097114914	39.4095266434105	69.2754018579943	76.7142047611884	91.4888430032847
Centromochlus perugiae	2.49138024023348	9.57105508026176	4.61018729914091	16.2424753848867	17.2378663175981	40.2873057519619	39.6985880266922	63.9812463989296
Centromochlus reticulatus	1.67482346970147	11.9936922830658	3.08809193978029	20.1352470971503	13.1981844834732	51.8927058615966	40.8255724462285	76.8519647927428
Centromochlus schultzi	2.91515461165809	13.2960503175742	5.64308897703915	23.0312416996069	25.8955891241671	63.6104652007545	62.9933738646553	87.1514086590571
Entomocorus benjamini	5.62500713908895	14.7076131030358	11.4760872555101	27.733682002288	31.1599108919674	61.2694664822241	49.0874192810786	78.3692561977876
Entomocorus melaphareus	0.332596546630656	12.5944598576745	0.835485142676383	29.347871976069	3.03180216183196	77.5283574690199	15.8140599412865	96.5175047790866
Epapterus dispilurus	2.35312070246493	10.9722632867367	4.56810351202179	20.1490631629312	14.4400439007746	46.9173440035741	40.981043047727	75.8427617745409
Gelanoglanis nanonocticolus	4.58809231908599	24.2290957904372	12.8699606205873	39.9650699711547	56.1203326236511	88.0289340848929	78.5097518733836	93.2775774741092
Gelanoglanis pan	1.75469357476627	9.56704420790989	3.44135785242567	17.0185317093676	31.6415605923182	65.543762355683	75.4597497011584	92.4158722682531
Gelanoglanis travieso	8.1560476995396	30.968119300483	13.4597877940835	44.5568727133716	25.9867049579229	64.260582198612	31.7485711983023	68.967777185851
Glanidium ribeiroi	1.91740678984189	19.9770020738913	8.64512619732195	51.1750909804273	30.5475275200555	96.527522460273	54.0818310530876	99.8511934019785
Liosomadoras morrowi	1.94381663677128	8.66334477484608	3.06569543239626	12.7098481547403	14.8348746310987	38.9170307992146	48.5980946293095	74.5578357182018
Liosomadoras oncinus	1.64602556875034	9.76732333835479	3.22727016917065	17.3219577872388	15.4041940352731	50.9505851153476	43.688484385279	75.0311519484242
Pseudauchenipterus nodosus	0.417203801482563	7.39504429065647	0.811332598154417	13.1462374069334	5.55706562656813	50.242980524818	38.3027489286569	78.2736608070456
Pseudepapterus cucuhyensis	1.36231911140683	8.9154865509342	2.86517461218564	16.8136720153903	15.7233426746139	50.680350571409	43.2498488253719	72.9212786099715
Pseudepapterus hasemani	2.34081640156715	12.6061262076863	4.41948073323741	21.8182380095203	20.6945015116109	60.4270708858492	49.2499946714763	82.0693538752882
Spinipterus acsi	0.300848405238604	8.68599438634773	1.88267682791381	31.7959808246376	43.5899274327692	94.1902529683168	67.4809649339416	100
Tatia aulopygia	3.55214609538322	11.6751595232625	6.90749177945752	21.3705336684811	22.4924362426099	53.0727983963345	49.7861138072635	78.6728859997045
Tatia brunnea	3.08129175545555	12.1286321973352	6.16743127607634	22.5975757369543	24.4198427930362	61.5576235745336	51.948027772686	83.9044675252761
Tatia caxiuanensis	1.62978519342509	29.8045228396771	2.80479724834119	43.8224048856211	10.9214373251427	77.4905177672832	55.1855409180854	95.4422589155168
Tatia dunni	1.15536757223774	5.8963557905731	2.56835525862831	11.6940158233881	21.1037677020248	45.9531380661667	51.5988419182381	72.9831310718868
Tatia gyrina	3.67949543939813	12.2776838751142	6.27388850542365	19.6972861596535	23.7352739806436	50.6031342324817	53.7860381286734	78.7148114569602
Tatia intermedia	5.30055851557992	11.5648026678243	9.84975033820784	19.9456124171509	35.5336419813964	56.0776366950677	65.5957260613006	81.9475144025821
Tatia melanoleuca	1.22812592956517	12.166384646817	2.41754159065433	21.1404683669438	18.1407352446305	70.6312234937399	56.8735270924794	95.0293414692249
Tatia musaica	2.04138196990092	12.2140965036119	3.95474741273281	20.984812052578	19.5649463970595	59.8392890788202	51.1726220441983	82.1002920693326
Tatia nigra	3.5639931098162	14.381220361159	6.71962191533419	25.4246686727912	24.9565955698016	67.3440748301201	52.7432775386335	83.6459990015491
Tatia strigata	2.32138750635015	13.0125361129211	4.39485853149654	22.4817540829284	18.110436035238	59.6951177924461	45.0474922770183	79.3999170493439
Tetranematichthys barthemi	0.593384082057741	8.50376047060218	1.38462078217724	17.4193723625203	8.35979026532593	57.4622432698013	42.0267133417947	86.958236328227
Tetranematichthys quadrifilis	2.55842423193631	11.0446715330802	4.82063713982051	18.8844574691075	22.5438119744451	51.795068594503	52.3370292591942	79.1118766739954
Tetranematichthys wallacei	2.12983615968337	10.895857507261	4.37486834438249	20.5826974906638	18.126865306014	53.1575396162642	46.2103531194643	76.4038614644786
Tocantinsia piresi	2.11569308603409	10.7621099087842	4.56837797425833	20.1930731844722	27.9809675803504	64.8411862923573	65.3573288852438	88.2969219538167
Trachelyichthys decaradiatus	2.18681034490903	15.9691963128776	4.37132493209669	29.4892206131963	16.5630261873217	71.7626318308144	44.6072013371334	90.4120185390691
Trachelyichthys exilis	1.47677139479435	13.2287104285785	2.94599620314441	24.0236856219567	14.642834620289	64.4615348738821	46.9286121860085	88.7890188438064
Trachelyopterichthys anduzei	13.9159415369178	50.8895743558091	24.8822999955309	73.2560127701313	54.1212808781601	89.090238186641	75.7191176765481	95.5520710947828
Trachelyopterichthys taeniatus	4.24209295296536	14.2535412998353	7.56123708817841	23.8672125848858	25.9169299145819	59.1424803378886	55.4218968951714	81.4955705516325
Trachelyopterus ceratophysus	2.29285622378074	15.0643212530119	4.23067503150286	25.1112362204603	15.5630221109411	60.528395758918	34.7144262870592	77.5693893738667
Trachelyopterus coriaceus	1.58505574072736	13.7144652148108	3.19858332114037	25.6699009936026	10.2103252857885	58.7601357855746	25.1540343730509	76.3120459740193
Trachelyopterus galeatus	3.75618825779248	9.27975566311717	7.22005033149011	16.6001039153706	25.2255865687709	45.7493417758194	52.7002643228182	74.3561607388959
Trachycorystes menezesi	5.12322826250888	39.5908728889545	14.6611469614256	62.4483810897923	57.6715209099778	95.377941140907	95.0943623585601	100
Trachycorystes trachycorystes	2.62373073356241	10.5695154703218	5.02188393017583	18.6666541675883	22.6043778534922	53.477684930797	50.7242074186361	77.4394121515355
Tympanopleura brevis	3.4702577177196	9.77757587969357	6.55574758784029	17.604552843675	21.381554018003	45.186116056804	48.5254280925404	74.8041066049341
Tympanopleura cryptica	1.2623179331351	14.4959912859318	2.39489639077198	24.824153188192	10.8805933818875	61.8743284406112	44.1268035301979	89.4324422648784
Tympanopleura longipinna	1.8856571175221	10.7095860078066	4.02133798917658	20.5391579934154	21.3727006930331	61.5306675975049	50.5576346427742	82.3142313691342
Tympanopleura rondoni	1.38802839312724	10.2013194549684	2.78789317072527	19.4694683376661	11.2677139644542	57.0458794119579	31.8823058315345	79.7144478876029
Thalassophryne amazonica	1.93999211238058	6.6186971088631	3.87281139503603	11.6326736940935	29.4274309461141	48.3182435311517	67.6695927018315	79.6752067756707
Belonion apodion	2.96968814929799	11.3079437643058	5.47907754501953	19.6939103206005	20.2594413262677	53.2872059279959	47.7937154052955	77.3919528374545
Belonion dibranchodon	1.75594495991614	8.40148607764624	3.59978379760825	15.5267925613311	16.5748383024226	44.2086686862624	45.8403440197265	71.8219128660584
Potamorrhaphis eigenmanni	3.38236584367164	12.8145144608032	6.6058064333548	23.338943363131	20.6218125660354	54.1089265581763	48.8093319799541	81.303807286388
Potamorrhaphis guianensis	4.59192716546415	9.08203864888241	8.7418287873091	16.2978227383919	30.1900104396135	45.6593869844462	59.7917735865457	73.9574830905032
Potamorrhaphis labiatus	1.51402103278287	10.536765883603	2.53799282926619	16.1356374304431	13.2688004689371	45.55256287751	44.9860851454223	76.0142919821029
Potamorrhaphis petersi	2.38260992069146	14.9363702347728	5.06435563200824	26.3441062725911	27.5587161314067	57.2401000584228	52.427686415148	80.1510588020547
Pseudotylosurus angusticeps	3.42771284984106	9.50170794113744	6.78371803081082	17.8433459432637	21.2180894381087	44.1601765524278	43.6999614182655	65.7370193391509
Pseudotylosurus microps	3.03612523716462	10.8656164539024	5.89370305200233	19.1155184116078	22.8577719472555	49.0390441441324	48.2707243615545	73.7527718755644
Strongylura marina	0.299421865271774	4.41131532847606	0.598495098796387	8.5267330678336	2.086804184871	25.9927491052463	5.83961367320883	50.255450323646
Brycon amazonicus	6.17494568275908	11.4054682819652	10.9775228790909	19.4746505630406	33.3632059786295	51.1274828071997	62.8489244543857	79.397322935825
Brycon bicolor	0.203057087035556	1.4089140768029	0.317912435963726	2.02510836436429	10.3357166892037	32.110822241611	41.3453088060906	68.9509403202152
Brycon cephalus	2.84360665845729	11.0627483253752	5.25712268310199	18.7877037850692	16.7660090912353	42.8377973938024	37.0246033310941	68.170934995352
Brycon coxeyi	1.02093337928859	6.69310502147048	2.14932408609966	12.147443034452	9.58668925788418	29.4220140811726	18.8024005751782	43.7498278330578
Brycon falcatus	3.25805379739766	9.11008019682459	6.57664019053242	17.102626743078	24.3857319278473	47.4273756520819	55.8019482556409	77.6070163415746
Brycon henni	10.034492476741	34.3273887730716	17.1685267697209	49.3952956686746	31.8966599210657	67.4221880370194	40.4269897476239	72.0095711927922
Brycon hilarii	1.14633056101591	7.47393005392549	2.16184991547656	12.9812550742679	7.22978438625874	31.3405822832027	24.8738235573759	64.4371407329386
Brycon melanopterus	5.16768913045332	11.5753118977713	9.2265782446336	19.6129071426361	29.0017585648675	49.3061283852733	53.6318331023269	74.907698412804
Brycon pesu	3.65893096785956	8.32812169738287	7.21607438097668	15.280756428883	28.3727006828618	46.5298890406922	58.6855483042471	74.3954574993435
Brycon stolzmanni	0.427660572563418	3.5198150988287	0.809285173182324	5.88847610218881	2.34886746469742	13.2400697123298	4.72754031022158	22.0753883485737
Salminus affinis	1.33482710264408	8.03798536509413	2.2673158732166	12.4778138959356	9.1701830656326	33.3238629020794	26.1374533765761	60.2170219753503
Salminus brasiliensis	1.68565449422518	12.9234640008485	3.30491633064492	23.3615461930296	9.73693075301986	50.01191048929	21.8971223760627	69.3173876496047
Salminus hilarii	2.55038970055583	12.1751643459386	4.51593277710573	19.7299308300382	12.4401171928938	39.4959156760885	29.4022678510248	60.0108259146941
Aspidoras marianae	23.0698223568942	36.9732118477424	52.7718835249154	65.1523039766861	90.1389348240559	95.0152768014898	99.9786251124925	100
Aspidoras microgalaeus	3.82764098027639	17.5387000892377	7.03659628555643	28.629643083853	27.3539216410889	62.7676154411349	75.6551669128718	90.373419228842
Aspidoras poecilus	6.31117958767026	16.8362290002081	18.4746279789365	35.0822779895774	74.7271418797971	82.3116830418061	98.1330459876815	99.9804931643751
Brochis multiradiatus	2.50298644380748	16.8308202109905	4.10052944375043	25.4660091694818	11.8287106647308	52.0911826376351	33.1361102865968	77.6616902959614
Callichthys callichthys	3.6939710808436	8.66147278124151	7.30166882978234	15.9278425221363	26.1962450429384	45.7630706484287	52.0715449531762	72.5898972385873
Callichthys serralabium	0.838210222256903	5.80986911061213	1.34490559468694	8.49783899140023	9.70199863583953	31.915524218065	34.7258930347169	57.4715753508695
Corydoras acrensis	0.979869504081563	16.551423568488	1.89772441698282	29.110575233512	9.01887093158315	80.8171891839763	39.3463221485643	100
Corydoras acutus	2.78648485354389	13.5863713741029	5.09413121856896	23.1846214251271	16.6418024615306	53.3555298753162	40.6586959621427	77.5849317701494
Corydoras adolfoi	3.54592146016223	19.3257760406471	7.47715907742114	28.5123496260018	45.1688392059842	70.1148436815593	75.6471935053907	91.1273723426675
Corydoras aeneus	2.13399915732064	9.91555869206816	4.28487178596931	18.5613820724383	14.4762157334525	46.7055763731152	34.6043149673448	72.8739356576483
Corydoras agassizii	3.34096656943708	16.9910191838297	6.15601844404093	25.0763658214136	35.5194484010832	66.3092157997098	66.110083072739	93.8527074325048
Corydoras albolineatus	19.2369614632687	25.5375237322172	39.8931889930162	46.42264520503	89.1669493561739	89.544155616344	99.831898090822	99.831898090822
Corydoras amandajanea	0.887820767658146	11.7613000439403	2.61640398682635	26.0924109697939	25.5584781557455	55.8642840941108	48.7001470454134	87.0881368729827
Corydoras ambiacus	2.5061734381248	9.43022122249912	4.99404248074649	17.1307197181666	21.3780346041518	47.4451459740288	50.6789149638863	76.8828124124737
Corydoras amphibelus	1.0763501168656	11.6408799933435	3.90266587191322	29.3210054470015	38.6994182383176	82.148395666323	82.5924117574644	96.5673091135141
Corydoras apiaka	5.73511944277771	14.726069630991	10.9681982849475	25.3559021687295	58.1202979006763	73.6363493364653	84.7627291209145	91.2013679257856
Corydoras arcuatus	1.89423673753668	5.72626774694851	4.11867351484777	11.4853245693458	21.8596436377125	41.2091309304889	52.5796598100347	71.7083355289567
Corydoras armatus	4.44083945854479	11.4780730283707	8.65749386758288	21.3841499136711	23.4241057633201	47.2120878440559	49.0147571321558	71.3615933916165
Corydoras atropersonatus	6.6138532976839	25.8873825448361	20.6789764996506	46.8698569606484	58.3688949007873	85.827259549553	80.1550473673126	98.0515090270786
Corydoras bifasciatus	1.19774016048554	12.4882590331324	2.47341524398066	22.7821230668656	18.0847436966141	76.7485087006168	56.2977343133004	97.5984052443164
Corydoras bilineatus	1.19508911856408	8.75986334438591	2.41820720591974	16.7659191742697	9.08442054370412	46.9942017731576	26.1044471832888	74.3634913294784
Corydoras blochi	1.55048068368995	12.3140000338595	3.26357468442236	23.6499326748458	14.9531418090823	65.4103849624235	44.2044384927289	87.6535813675386
Corydoras bondi	1.40322874093455	12.7761897110146	2.74718506447167	22.4127086481842	14.6007803311691	63.0737218909841	45.1473907580914	87.9023483163426
Corydoras burgessi	4.61187497423988	31.7355948427248	7.95961789613557	40.2180651037269	43.9675734265438	68.2257050968732	69.0901199914852	91.79287072735
Corydoras caudimaculatus	1.39582554709709	18.0616755243094	2.69522395925748	32.627643396524	9.50728284486498	80.1356270728023	37.1018901213837	97.1487642690396
Corydoras cervinus	3.6246867292244	25.1900203239977	7.2877517523042	46.1739719729695	22.4424589856214	91.4683005551179	61.191266256571	99.9158046861019
Corydoras copei	0.663524734310379	13.9137207520383	1.06977819813559	20.9769044444854	2.85145174712227	36.1395443629645	8.09137144576082	56.0973662381441
Corydoras coriatae	1.22344033537242	17.1120231139393	1.98001809604055	25.6401578351056	6.73286969013143	55.6898400051691	37.9790360021962	88.4249441539162
Corydoras crimmeni	1.20761360390018	12.6679908713053	2.11268854611425	20.1002167520724	9.98017374893937	54.7081117334092	36.3529533608565	74.2315883046628
Corydoras cruziensis	5.89779684618491	18.2015230133743	11.4475630253511	33.4998805442306	29.9567950124718	75.9669138180416	39.2292469871934	88.0639268938866
Corydoras crypticus	3.54084111730348	32.9166048533282	9.15681989138513	43.1192480921036	55.8772076789869	90.7454014518393	88.6882048593005	95.8481442669419
Corydoras davidsandsi	3.54084111730348	32.9166048533282	9.15681989138513	43.1192480921036	55.8772076789869	90.7454014518393	88.6882048593005	95.8481442669419
Corydoras delphax	0.0656928703632267	2.44383604692528	0.121512140372693	4.16075966700384	0.583418603872343	13.9390052377023	23.4897762655137	64.3111939779278
Corydoras duplicareus	3.83342490746241	34.0334290655107	6.78678417475856	43.5493945432174	44.2017571790787	81.0866734279022	76.5275221728229	97.0988177413317
Corydoras elegans	3.14796733896965	10.0177674453333	6.09019714708753	17.3824896406031	25.6208621674726	48.9353556323906	50.9641871278129	77.2278893374421
Corydoras eques	1.16427916342413	10.556428929624	2.46703023797548	20.4526161884724	9.45331761670467	50.0392059399209	24.828966331225	74.1434644488177
Corydoras evelynae	18.5330792793646	56.8706472308256	42.124777547984	71.3249318783017	93.1599923941644	100	99.9999999999999	100
Corydoras fowleri	0.695888680540754	5.70772677879997	1.43596673762723	10.4097521281666	10.3710716958645	38.9957972972395	25.5133910734979	69.9062719894509
Corydoras geryi	2.31106382661844	20.4031519714026	4.68754468185392	39.0910082834722	13.732454854391	85.157747320154	35.9577139858437	98.2484190935798
Corydoras gomezi	18.5330792793646	56.8706472308256	42.124777547984	71.3249318783017	93.1599923941644	100	99.9999999999999	100
Corydoras gossei	2.17274209167485	27.6303192311807	4.7179233700704	54.5395028420454	16.2573343797695	94.193395190108	73.944771450268	99.7148896681596
Corydoras gracilis	3.85519298499935	11.9831935174125	7.75536232599884	22.9134708844473	25.4337654918134	60.1825514213874	50.80919704123	83.0993519801407
Corydoras guapore	2.62276915502646	21.6544521676939	4.83889877487597	38.3939447026462	13.9000840047003	86.7476561546699	30.0069528319499	99.7293994024788
Corydoras haraldschultzi	19.2369614632687	25.5375237322172	39.8931889930162	46.42264520503	89.1669493561739	89.544155616344	99.831898090822	99.831898090822
Corydoras hastatus	2.62878729688795	11.4626632977031	5.14535518590315	21.1469367692605	16.0566728794037	51.6925363983985	34.1960231160477	72.9362782158635
Corydoras imitator	3.44992144045738	20.9784950052419	7.05302103269087	30.0773978523719	43.0333749341781	71.2394330781652	72.8451418005373	91.5775395279853
Corydoras incolicana	4.2808449597218	26.6667899748628	12.9767789685134	40.604825489933	61.5377097003749	88.6099839583942	92.9547010853856	97.6189244788305
Corydoras isbrueckeri	19.2369614632687	25.5375237322172	39.8931889930162	46.42264520503	89.1669493561739	89.544155616344	99.831898090822	99.831898090822
Corydoras julii	1.47726614055031	10.4847404604489	2.63286419558971	16.977796090451	10.0843108581759	41.6309140484776	31.5189252491392	68.4760940104835
Corydoras kanei	1.42607108417488	12.3827453233049	2.57795796402616	20.2707942840983	12.4684234848309	56.9736095836574	39.3585688762518	75.7835888160043
Corydoras lamberti	0.796235042071248	11.4282170781491	1.58872186592023	19.8769348896995	7.49453976764762	48.0932285944794	17.531568249731	72.3401450990759
Corydoras latus	2.15927021107082	18.8459893010479	4.3784649578349	35.5650574753493	13.003401537642	71.128600357558	45.2144745822944	93.6233371800238
Corydoras leopardus	1.59031550193968	8.32950888586241	2.86173210129103	13.243978269465	14.988304792628	43.1176770219624	39.9405609298952	71.5511091099431
Corydoras leucomelas	2.75852687248671	10.4138466196774	5.19778301949563	18.6932974852911	14.3908159259067	40.4072020050187	37.4297503177757	65.4561641598671
Corydoras loretoensis	1.04816238754476	9.14984601264671	2.21383651621181	16.9463189700275	13.6902933076869	55.2816264136081	31.4588485886207	82.2587825845448
Corydoras loxozonus	1.23610077393613	12.6384860033205	2.46661234324546	23.4530482084534	13.8084768610069	74.4769601417947	46.9361978606125	90.7430726699446
Corydoras mamore	2.31916465389382	20.0355124243679	7.10171967990279	49.1247714422781	24.13951952933	86.2502912557623	54.7541554017006	99.6602198471241
Corydoras melanistius	1.33024596071637	8.5019676630604	2.63636840568401	15.1843687221908	12.98618481657	43.3559623542641	42.2210170918636	72.8254612725505
Corydoras melanotaenia	1.18062347234604	21.7323799451818	1.81439913440422	31.1122254537667	5.39966245390388	59.9370053653458	33.326849750028	89.5875337546649
Corydoras melini	4.02440687854863	13.5161923506209	8.45267750159367	21.9098237010176	41.1040298649802	67.1983629059289	71.5361218966022	92.9401503713291
Corydoras napoensis	2.03753254624779	7.55674419179484	3.96533390406119	13.3031925551059	18.9634740681445	39.9180193548992	41.703150702765	67.4025218303294
Corydoras narcissus	1.20038002251723	21.6800624923233	1.88464654853686	31.3665153443929	8.32210613801581	78.6130446958936	42.6358733854775	94.1753780337819
Corydoras negro	3.20152000289844	17.0238357721229	6.05916435212117	30.8191357228962	17.7097883636812	69.4052951088785	32.9087837208327	83.9572354366967
Corydoras nijsseni	3.54084111730348	32.9166048533282	9.15681989138513	43.1192480921036	55.8772076789869	90.7454014518393	88.6882048593005	95.8481442669419
Corydoras noelkempffi	23.3870334664538	26.7180618349413	44.9364907014497	48.4333309015663	90.3365226185252	90.6765076158222	99.8660147446138	99.8660147446138
Corydoras ornatus	1.07655672330921	6.41223591321366	2.8095424992817	13.8735713988367	28.8773207766298	57.7044155614584	62.1696927845685	84.4724649051251
Corydoras orphnopterus	0.606883356943041	11.1009643798333	1.21664538045096	19.2574915788723	6.3892571471716	48.6213361837644	14.3327679119308	70.7426605821079
Corydoras ortegai	20.5773126828955	49.4706771590734	34.4807856376558	70.2240557786739	75.8252344752266	97.7514878991647	88.9760341048868	99.1619768335979
Corydoras ourastigma	0.796853278662868	17.8984837997075	1.35640120866103	28.4089097905035	6.11012311903943	85.8032959487805	31.7517677628773	99.4354160186863
Corydoras panda	1.16213329166358	9.42187043173782	1.90587753974992	14.3446269437242	6.22675840189956	33.53617918879	16.8350003491882	55.6069525148572
Corydoras paragua	19.2369614632687	25.5375237322172	39.8931889930162	46.42264520503	89.1669493561739	89.544155616344	99.831898090822	99.831898090822
Corydoras parallelus	6.65424099702062	32.4541039030791	16.4857885349031	47.7687429957299	60.3592372900946	87.5708078114361	93.0244162563536	99.1266594342667
Corydoras pastazensis	1.2017757754168	5.24285231781209	2.08955271225664	8.45733831234511	11.5711949691326	28.9731815991047	34.8166121342431	62.3422183940971
Corydoras paucerna	19.2369614632687	25.5375237322172	39.8931889930162	46.42264520503	89.1669493561739	89.544155616344	99.831898090822	99.831898090822
Corydoras pinheiroi	2.17274209167485	27.6303192311807	4.7179233700704	54.5395028420454	16.2573343797695	94.193395190108	73.944771450268	99.7148896681596
Corydoras pulcher	0.966288315629044	18.4520048401105	1.41171482591137	24.7598154573419	7.40200244407823	72.3450126900584	41.4680160630757	87.0634936395083
Corydoras pygmaeus	1.44981424721954	9.2108149588857	2.76610281890512	15.3440745071955	12.9573106256148	40.8376377799505	38.0446916455854	73.5153523354705
Corydoras rabauti	1.44739146259614	7.85119216101365	3.37151872355387	15.9511755712773	18.0764488061152	48.5777992273335	42.4749401842475	79.0471105204769
Corydoras reticulatus	2.2359484944293	11.3075090343554	4.05025344566901	18.8724378994565	17.3996071659336	51.0369515788954	47.0703956918941	80.4989990433271
Corydoras reynoldsi	15.9069655874888	42.6948485376816	27.1579230112063	62.2385237899158	58.727861678949	90.6641175996833	71.0950645158598	93.6284910646962
Corydoras robineae	0.666799657342577	5.9367995344834	1.60449257791619	13.0037853382755	12.8531450538594	53.4057457418572	42.1319408658614	69.1473820140977
Corydoras robustus	0.93365654260086	14.56718085923	1.46174609035121	21.2092772381184	8.09093928420691	69.0067964109108	41.5412671129971	89.0196608706727
Corydoras sarareensis	19.2369614632687	25.5375237322172	39.8931889930162	46.42264520503	89.1669493561739	89.544155616344	99.831898090822	99.831898090822
Corydoras schwartzi	1.13326528096831	12.5849842862066	1.78522153609991	18.1662918053567	10.958532403718	59.4179079001201	44.7138162690193	83.3836782899879
Corydoras semiaquilus	1.79741404391449	10.7898518831336	3.20208810311165	17.7075993161529	11.8181949517515	44.2486155880903	31.9633591744205	75.954775155322
Corydoras serratus	3.54084111730348	32.9166048533282	9.15681989138513	43.1192480921036	55.8772076789869	90.7454014518393	88.6882048593005	95.8481442669419
Corydoras seussi	1.03407751448246	14.6640278352856	2.17534520477106	28.2790026366211	9.07588022453769	73.9543075620888	45.6306098037669	99.1575555468078
Corydoras similis	2.09748208082742	21.7046507748951	3.54521236813955	33.7610825283972	13.5593400951069	85.8165004110093	48.0982253196214	99.6262394988986
Corydoras sodalis	2.58398384833612	12.9690454473871	6.24744653336048	24.4523228356954	40.1359171700066	75.9527575760827	71.0799689567964	94.9793428315409
Corydoras spectabilis	19.2369614632687	25.5375237322172	39.8931889930162	46.42264520503	89.1669493561739	89.544155616344	99.831898090822	99.831898090822
Corydoras splendens	4.12951936903759	11.6294057461256	7.62737675263379	20.6395372204281	21.024838094179	46.6052301543418	45.8253683711752	72.0685872435305
Corydoras stenocephalus	2.6976915541227	12.5269571793189	5.22327017864882	22.1444695104076	18.5051071522839	52.9910995536801	37.0440479726695	72.430107744867
Corydoras sterbai	19.2369614632687	25.5375237322172	39.8931889930162	46.42264520503	89.1669493561739	89.544155616344	99.831898090822	99.831898090822
Corydoras sychri	0.676499745845232	10.8246328892282	1.62001935516322	21.9739738596149	7.94116228563976	55.3882230618691	16.476513365611	72.4520337560484
Corydoras trilineatus	4.72900757424417	12.4743761095346	8.48174497249096	21.1743887402282	27.2984852271581	53.3935890993519	54.834975154052	79.5684749523881
Corydoras tukano	3.6787636957207	22.3422922559416	11.2953063191742	38.6353076153658	60.277786696212	89.2877033302576	91.8024329594289	98.6640204502374
Corydoras urucu	0.95489534490397	10.0444763836505	1.81980212157119	16.8805364977107	16.2709689635203	69.5557261556508	52.5596204579922	96.8199058676424
Corydoras virginiae	1.11518557182022	17.8229649941353	1.73048327705455	25.7688134785483	4.92557558145936	49.945818979748	23.2810396458234	76.8702169749486
Corydoras vittatus	8.85147533181733	49.5400084031362	20.8777209142216	68.1149605748851	65.950109390431	93.5436156376012	96.5612543784041	99.6539363136956
Corydoras weitzmani	1.12841061122258	10.4970450403359	2.06162590982102	16.5498749988568	9.69909734277328	43.605279529075	20.1806665225059	62.528092057474
Corydoras xinguensis	2.76852458347315	12.9365292184412	5.37923326113098	22.4905561303942	23.1995073201407	59.2772275544668	62.7182905682007	86.746907511051
Corydoras zygatus	1.47417550056393	6.70961749133098	2.83852633918305	11.4860574648205	17.2423936827197	40.7904158553117	40.7969031418055	68.7841318168746
Dianema longibarbis	4.3818698260279	10.8102027364727	8.18187855976242	19.4445781109585	23.8108507218697	45.8456498904149	50.0979786424538	72.3985582338203
Dianema urostriatum	2.66086224167924	9.47345633828816	4.79348288489453	15.9547509027865	23.1403901761755	51.8057448799988	57.5246279099607	80.8283699419401
Hoplosternum littorale	2.32792473570114	9.62638976575795	4.77533459075234	18.5141626904437	15.9283696445304	48.274285845354	35.287868006012	73.6282458076638
Lepthoplosternum altamazonicum	2.89644635154186	9.71906071186729	4.71286027064079	14.7745115357912	19.946579021909	41.9433144523345	53.7915328385349	75.8436018580185
Lepthoplosternum beni	2.79006224619384	13.2775388856884	5.52781408949979	24.9896183910551	16.011333531121	55.5663013224157	37.0020059491207	78.0780481086987
Lepthoplosternum stellatum	5.93252200286028	62.9873247330472	30.4259319654914	69.2785740940732	91.3854465209256	100	100	100
Lepthoplosternum ucamara	1.16509892566217	7.9187573295025	1.83762956284136	11.3792128783255	8.6996506508636	30.4416676141611	39.2865340059383	63.613891885118
Megalechis picta	5.03948574800122	11.402555298582	9.0710612504565	19.3853667496983	32.450704251762	53.3811781409157	62.1766354098746	80.7025398563664
Megalechis thoracata	4.0299003111912	9.76757708316029	7.83316468643322	17.7602911185343	26.1701185106764	46.4055531169218	52.9203151012198	73.1245913125656
Cetopsidium ferreirai	0.877770838492397	22.8337302760188	2.05445779234961	43.808463160761	11.1903737868635	81.5144287616845	44.051979766294	94.3385857235261
Cetopsidium pemon	2.074404188198	12.1967134163042	3.57214884546281	19.3556115550571	13.0167403693248	45.1841899772445	36.9870490973663	68.0508661338926
Cetopsidium soniae	2.426320316309	17.9137008046588	4.09770864683085	28.2772292527827	14.5250217623452	65.7681615094597	34.1153072862652	80.8802390532516
Cetopsis candiru	4.83445705384895	11.8110438007041	8.83123608479379	20.4922417569839	28.0642233036956	49.7343922257356	54.1880034438185	75.3449788097647
Cetopsis coecutiens	3.46113110046203	8.55780169018832	6.62995271833134	15.4534807411901	22.6402064225178	40.9178465756607	49.9750611269123	68.6852722912485
Cetopsis gobioides	1.09386065746895	10.304560482853	2.05477380443599	17.4512189422746	6.46469119449648	37.1906223077012	15.4265720483504	57.678472719016
Cetopsis montana	1.50118154697775	9.52570865910899	2.56717198438552	15.1777304673898	8.54717795680576	34.860376872971	21.4181500614362	52.6795910418047
Cetopsis oliveirai	2.88209124317341	10.9200994517878	5.70580714015736	19.5549767976084	23.3405627218291	51.1221301853948	49.8307542599072	77.3743839864973
Cetopsis parma	1.1771375421949	13.317684282953	2.0162984539828	21.2351692170239	6.17390494243051	44.2992032587196	15.7140936789188	66.5239355527617
Cetopsis pearsoni	4.4491309182205	10.7287188975046	8.92786650253626	20.7309153424653	20.615492443763	45.1124890859204	31.1175760235759	65.7104088092793
Cetopsis plumbea	2.47294523916168	8.34790878813965	4.6507686082168	13.9059405087605	19.4244231106317	35.6172268444847	41.3556090005206	55.316186278754
Cetopsis sandrae	5.43119087825024	16.8554177787772	10.6392654126667	30.3132537352848	37.7711904066333	67.9146308634039	79.2144814868897	92.3010730252542
Cetopsis starnesi	2.63572488362898	11.8430356391266	4.90190927763862	20.6185253223742	14.0505231313389	46.7594497513738	20.918794636352	60.1485615885423
Denticetopsis praecox	1.26139452964646	6.6825946549133	2.57427435468222	12.3440085592293	17.7185350662982	44.468597154854	49.9556826490929	75.123364888218
Denticetopsis royeroi	1.93364867124184	10.1791402040698	3.64222677951066	17.5192927880423	13.7683619167422	42.4909814066562	32.1136056156982	67.1907528372205
Denticetopsis seducta	3.93775622847292	12.0876175162661	7.15224388502552	20.4851306699275	26.254936538956	53.8352921107773	55.2601062100517	78.9555688673087
Helogenes gouldingi	1.97987879063718	16.2284325314275	3.38654321359142	24.9923299947028	15.2336439436169	66.9122581755946	49.6132956395235	84.4894223333489
Helogenes marmoratus	5.88617438817731	11.50109245975	10.7569026525719	19.7954033319254	36.3689949969701	54.1686914535619	64.8557008414612	79.5427887480387
Acestrocephalus acutus	1.75469357476627	9.56704420790989	3.44135785242567	17.0185317093676	31.6415605923182	65.543762355683	75.4597497011584	92.4158722682531
Acestrocephalus anomalus	0.452693405536489	5.47968990161658	0.718424600364274	8.25809069506942	1.79395693762246	16.2410692436046	6.51040618505856	32.1458742194956
Acestrocephalus boehlkei	1.62430694721879	5.88416687746334	3.06825382221563	10.0679033490376	16.0860857123302	31.8122576072939	38.8324223786939	56.2141539979044
Acestrocephalus nigrifasciatus	5.47602055832249	12.5419173623496	11.8598253748559	23.9757188678191	66.31174062584	75.7636909916371	86.9961741402871	91.5976100606117
Acestrocephalus pallidus	2.12641240296983	14.5981975249588	4.10559712803876	25.8425852746291	14.4827693968811	61.2613836670011	38.6856927823175	84.3100918392145
Acestrocephalus sardina	3.85208706936933	11.2991731764437	7.26211666378851	19.2970968680924	28.0680081263616	51.3432265313586	55.1394905152906	74.684617091634
Acestrocephalus stigmatus	1.69466894058772	9.22635946232203	3.26407961566456	16.1529604603946	19.7251730175768	58.647688696589	60.3557181279097	87.1553402802921
Acrobrycon ipanquianus	0.933745883690754	6.6016417612979	1.67249863774325	10.9303789728988	4.68534417355327	22.4334869961545	12.0357266968748	33.9875987457404
Acrobrycon starnesi	0.732685399704522	8.17606991437817	1.46537301784752	15.2097474733256	3.89389354444236	33.6958670597949	5.76424211725471	42.2101660494025
Amazonspinther dalmata	2.87477573183196	20.1000805703207	4.49538810965732	29.5007063148087	16.9479699309763	77.6177386707024	51.9461932859327	96.9034039086656
Aphyocharacidium bolivianum	1.44933972485702	15.0138512168541	2.61228472475138	25.2817154189312	8.92030495221486	59.3372988527975	24.7196729950919	78.758846039939
Aphyocharax agassizii	8.90347520103583	36.8164453957844	19.5493470460095	60.2545347866055	68.5400434403759	99.5890582257622	98.9513084653145	100
Aphyocharax alburnus	3.70255553314385	9.06292997381879	7.19441520034352	16.5197099319982	24.3828447304077	43.5133751901427	52.4885420350624	71.5629732242579
Aphyocharax anisitsi	1.33304067516796	13.3722305627128	2.63966150263299	24.9601299189931	8.48614403166987	62.830500930582	17.4247195394301	82.6045528915748
Aphyocharax colifax	3.13362682306571	15.82814997479	10.5772314296421	38.4580085806517	39.6952037800214	75.5248301853191	64.1235843060129	91.1621969660944
Aphyocharax erythrurus	0.907449811228512	10.7338031804548	1.56086904597627	17.090480936004	5.88863208209942	42.9221157365074	23.3702882902853	66.8771942540631
Aphyocharax nattereri	1.87074915945536	13.3819248712448	3.81620489519649	25.1887093219361	11.3906786439256	54.617162019836	24.0894856652286	69.7303302270052
Aphyocharax pusillus	5.71110157714888	11.1609889846058	9.98442703117269	18.7396885689943	27.5789040368315	42.7874144467526	53.1010288251848	66.7258147583814
Aphyodite apiaka	5.12322826250888	39.5908728889545	14.6611469614256	62.4483810897923	57.6715209099778	95.377941140907	95.0943623585601	100
Aphyodite grammica	3.35664142375472	12.2593469972348	6.03884975712657	20.5881241053391	20.4513624139736	51.4131091215376	44.0773333519985	76.7568303749959
Aphyodite tupebas	5.93252200286028	62.9873247330472	30.4259319654914	69.2785740940732	91.3854465209256	100	100	100
Astyanacinus multidens	2.3410649773075	6.53573460168459	4.23797151445338	10.9875759877245	14.1811984894401	26.8934457642547	33.197816328521	48.869627158546
Astyanax abramis	2.7829974256673	8.881625645906	5.34384561964671	16.040837539142	15.327152807799	36.3883229008261	35.1353691331907	59.9682184633073
Astyanax ajuricaba	1.74337328079168	13.6997703197309	3.29445561670042	24.2260423785515	9.88456590799685	51.6200245561488	35.6237698761573	70.3238335442998
Astyanax anterior	3.26527288738518	10.458538524124	6.04248467637511	17.7823649696829	25.0930341605779	49.2264353336462	56.6408039968023	76.8248132201611
Astyanax argyrimarginatus	1.2980722544833	13.7528018660455	2.32010319741028	22.114179003918	10.1845342120836	55.1546563778065	47.0219169157801	85.5562401722181
Astyanax bimaculatus	3.55855203308497	9.36596216543513	6.86049453115524	17.0032257105112	22.0394954890677	44.2257923711354	45.5369871041223	70.5609169861355
Astyanax bourgeti	17.4905469514986	55.2833920686928	32.5462353413863	68.4242372861694	77.156324625069	97.4873182826529	99.0331442569555	100
Astyanax chaparae	0.552559869301128	17.5478925570109	1.26667761185392	35.5931732461429	3.05527807674514	67.0235015056902	4.80684881169077	86.1173461181131
Astyanax clavitaeniatus	2.426320316309	17.9137008046588	4.09770864683085	28.2772292527827	14.5250217623452	65.7681615094597	34.1153072862652	80.8802390532516
Astyanax dnophos	1.07013323276848	27.96234345256	1.82103616002389	44.2319440464516	4.97830366934512	78.8090256111939	29.9148070793571	96.2889743526084
Astyanax elachylepis	2.37149108548127	10.6824630796887	4.98110259029423	19.6219069633786	30.6440835487069	66.7314362824259	71.4986314322544	93.6103750113919
Astyanax fasciatus	1.67203459116152	7.36309601354802	3.21869223003786	13.2226559592186	10.5494139980028	32.999830514414	25.7380735814728	56.0628069963693
Astyanax festae	3.47109819346584	37.3264692153845	5.47709870000372	50.6846665032193	12.070588846476	66.5862018264713	17.2561129475844	72.7814404562074
Astyanax gracilior	1.11622867841143	15.0630456184449	2.35071785190717	28.6203985772389	11.3865522773078	73.128752110955	49.8018617508194	99.1047119912848
Astyanax guaporensis	4.40657545369688	16.4304779086749	9.01721875526915	31.1356343966526	26.6997617900402	72.2958658957143	48.8035045104755	90.1667910491541
Astyanax guianensis	3.78269793913372	11.1293690584623	7.42210813074748	20.2747574112779	31.6488784319626	61.9815579535421	61.9601913893107	83.7876011882922
Astyanax integer	0.178347790509794	1.6380196679175	0.415484431902132	3.57307948091265	3.5497203913862	18.8750219982691	20.4592417713183	52.1099316396873
Astyanax kennedyi	5.99068661068005	45.5318455466574	15.8581966790098	59.4354037364104	62.6621167682388	99.4833252116895	100	100
Astyanax longior	0.438700451769778	4.88081448990492	1.1024630339101	11.0457618430456	6.94645228244374	48.5382123173309	16.9696576910524	63.185656877053
Astyanax maculisquamis	1.7404152444113	15.6145553323695	3.39657578707528	28.0926430121258	13.6296345804357	69.3459881784663	48.9868770449904	92.8726025917698
Astyanax maximus	4.07981640113038	12.4485886490666	7.27239838917272	20.6211110504137	23.6261200880136	48.7828074214327	46.3340638030062	69.6080117752841
Astyanax microlepis	6.79045153870907	36.1961738242749	15.9051226493466	61.7693704206841	50.0160666461984	91.1081245799455	75.1159358927768	98.9620688986047
Astyanax multidens	3.31044485486133	12.8740903577432	6.26419573450099	22.1278463896403	26.1543033255822	61.9233128005264	59.5186282849611	88.1436505346623
Astyanax saltor	1.64188247737275	9.19703541624949	4.89790222554149	22.4254109190391	37.5470655738751	73.8593393778599	68.2653531383188	91.7278808423266
Astyanax schubarti	0.117330243972361	4.86553663275417	0.321061630625399	10.1325516070822	3.04237671277917	36.0357699084243	9.54004649910321	68.3305553880372
Astyanax stilbe	1.18062347234604	21.7323799451818	1.81439913440422	31.1122254537667	5.39966245390388	59.9370053653458	33.326849750028	89.5875337546649
Astyanax symmetricus	6.47383745347317	23.8076334780749	15.399727936042	43.4038292951877	45.0877958748704	83.8463783169053	67.7080722537793	95.64178776994
Astyanax utiariti	4.70387084007435	18.5757211740064	9.46696984394522	32.6723535048501	55.2289892330761	82.7764791480635	82.8578568827031	96.5168207984164
Astyanax villwocki	1.2050378716441	6.767333576785	2.04740777540624	10.4079539219653	8.6040258033217	27.7549030021835	27.2058174380614	55.6767200397239
Atopomesus pachyodus	1.18797624342696	8.65959802258768	3.30046612281322	19.6469707383235	24.3087301758512	58.2830635072188	49.3828449640052	80.153697490872
Attonitus bounites	1.473805228714	9.65255515209987	2.74924613522343	16.3402300737591	9.07253881094603	34.2817626700503	20.9561687521469	52.1970371401759
Attonitus ephimeros	1.37970704221806	9.50327233839873	2.55437030788501	14.8488436815607	9.85969090567186	32.4563869202798	20.7756807859872	48.7360589270654
Attonitus irisae	1.11122556514817	11.2034290637038	1.75354277031064	16.351747272941	5.27346233465722	33.747390167788	13.4785792675933	53.4374478587904
Aulixidens eugeniae	0.652486010280958	9.5483070917461	1.05335297453917	14.2779449787447	4.662868774412	39.3675094182435	27.3197936119052	63.6178869926337
Axelrodia lindeae	2.28973822033864	10.9576090429508	4.51036189292306	19.9768490418338	22.6209665663449	64.9681476716414	52.3501137571378	83.4135445171889
Axelrodia stigmatias	4.21957794740348	9.06154223044978	8.00833749574557	16.1442967338175	35.0806533100476	53.7158753796404	66.5613139084409	82.0796817706714
Bario steindachneri	3.20377721516745	10.0187231592531	5.94072247831815	17.2583584573545	22.3328266865254	45.2591122335731	47.0364869069685	71.5491639249361
Boehlkea fredcochui	16.3887805979199	35.1183307461743	26.2494377541154	48.0799620329606	53.2341631615363	81.0157677180033	71.5663080821512	93.333237858031
Boehlkea weitzmani	6.52103735775411	30.7817950735276	27.1840888161707	55.2364115947563	94.4184826554324	98.8306217204374	100	100
Brachychalcinus copei	3.94081482210251	9.20343704138358	7.60281404995588	16.6281695809526	26.6637567979073	44.4306312807712	56.5427650864451	73.0271071345252
Brachychalcinus nummus	2.00869199764036	6.24135198026453	4.16308341444484	11.5578486990306	21.3426561428243	37.7856630954514	41.9346282755261	62.5734858891104
Brachychalcinus orbicularis	2.42344446131169	10.46502408928	4.71318348278635	19.0518621845424	17.0097221349003	50.5682207353248	42.6047156743382	76.4168483253943
Brachychalcinus reisi	1.79461418202259	13.2819437035789	4.5800092223627	28.6116616581775	30.9904422678742	82.065973242442	73.4255292811193	98.7239010968992
Brachychalcinus retrospina	1.66221170858512	14.8207193116472	3.20152613115728	26.4474917175835	10.8463876586556	63.6570805427272	28.5066907550468	82.8112644979735
Brittanichthys axelrodi	1.52174905297238	9.70175409066553	2.9809839257404	17.0800784064609	15.1621787488702	50.5042305149282	44.8950306117874	73.9943523203828
Brittanichthys myersi	1.54465320153294	13.3433085805369	2.79890979710483	22.0187389908879	12.6121979400066	59.5189979622477	38.3010818626292	74.8878449016479
Bryconacidnus ellisae	2.23998524982241	11.2885085470166	4.07210471334266	19.2958404089856	10.0166724218587	36.5849717861536	24.2973433663449	53.6249516883961
Bryconacidnus hemigrammus	0.721817922369074	7.00664097026136	1.43379511038681	12.3498888620657	5.69170388871382	28.1739887052327	13.3508425246447	44.5579034794819
Bryconacidnus paipayensis	1.4909883258412	10.5622006398563	3.52998274169469	19.3280040668552	10.5400443275859	35.0182480668497	17.1967434522357	47.9826322870385
Bryconadenos tanaothoros	3.95566605436764	16.8674386280825	7.609943176735	28.7627087232508	30.653889053913	65.4946094282446	77.8105078863131	91.6221235312077
Bryconadenos weitzmani	23.0698223568942	36.9732118477424	52.7718835249154	65.1523039766861	90.1389348240559	95.0152768014898	99.9786251124925	100
Bryconamericus alfredae	2.56628299181793	7.67807730966183	4.45923754753572	12.773484835921	11.0276532231791	28.1200240456459	20.4190527111356	44.0314438770453
Bryconamericus alpha	2.02824690854966	7.32664441852571	3.45342309332648	11.7294417268059	11.6225143708136	29.6213821904537	28.222898498256	53.0758049426544
Bryconamericus andresoi	2.92731178900735	23.3508480881427	6.20681988256932	40.9937877240084	15.9093718068941	64.588770716178	22.9463542795683	71.7250298616414
Bryconamericus bolivianus	1.52938925862014	8.4580805667878	2.90452752176414	14.2866442897686	10.7038357669576	30.9601198871624	22.9581339261394	48.5182007464602
Bryconamericus brevirostris	1.160764196191	20.3526144904805	1.79107226887674	29.1809796583026	5.13079767385402	55.1209343839254	24.3856432190784	82.6455279463951
Bryconamericus carlosi	1.40002709800094	5.10495321046021	2.53249862835635	8.23409351554552	12.0111839013824	24.8020156874716	31.9120262778915	48.2555831415851
Bryconamericus cinarucoense	0.17959370795933	1.48689584935808	0.46001503426869	3.44436646474056	10.3066085155475	36.2548795348225	37.3323134244619	70.1594013916817
Bryconamericus deuterodonoides	1.75411612371129	20.0578274074123	2.90766722962865	32.1909866857337	6.80803567982995	62.8946438177679	15.1558500010025	79.8764505257134
Bryconamericus diaphanus	2.05976239291298	9.56550701163672	3.95111537126035	16.9150926946931	14.3861261518219	41.6182846485026	31.7352084157974	60.8110972597346
Bryconamericus galvisi	15.9069655874888	42.6948485376816	27.1579230112063	62.2385237899158	58.727861678949	90.6641175996833	71.0950645158598	93.6284910646962
Bryconamericus grosvenori	1.14841718668303	9.99163890835846	2.13676740308181	16.1347690431494	8.74253718623816	37.3295922253217	18.9073227135719	54.7058137604878
Knodus hypopterus	1.63535025001228	6.59017135936429	3.04075492154999	10.926683058915	14.1705308482344	30.9406354047673	34.9319712169766	54.8848850934699
Bryconamericus macrophthalmus	4.58809231908599	24.2290957904372	12.8699606205873	39.9650699711547	56.1203326236511	88.0289340848929	78.5097518733836	93.2775774741092
Bryconamericus orinocoense	4.29105781454404	12.5207718363353	7.80492834080761	21.190734059705	28.9729621848154	56.3405323817729	59.7719969749816	80.6254744822116
Bryconamericus osgoodi	0.388083703805488	5.56471840628276	0.623505158609133	8.18507503904415	1.64272251765873	16.4013010685	5.76784190852421	30.1713481046786
Bryconamericus pachacuti	2.69888156013435	8.17617839555995	4.81601719001368	13.4956242786253	16.1971631331946	33.6479816717471	37.2519784596478	55.8887675507596
Bryconamericus pectinatus	1.36910243034347	10.5676524263226	2.33308858297529	16.5987435642915	6.29126195551486	32.973326086794	17.4041539711699	53.1982938182706
Bryconamericus phoenicopterus	1.01728965717865	5.22304996389596	1.73337794952486	7.91716176367051	7.01769960672487	21.738037227913	27.067593312375	51.9920175275791
Bryconamericus pinnavittatus	0.693409349670878	7.7267225436751	1.61392437723641	15.8619177510542	16.7799411256695	68.1673591727988	53.6571521802136	92.5952115319906
Bryconamericus subtilisform	13.9159415369178	50.8895743558091	24.8822999955309	73.2560127701313	54.1212808781601	89.090238186641	75.7191176765481	95.5520710947828
Bryconamericus zamorensis	0.813074042123797	6.32575169674443	1.51462074950834	9.98227904512151	6.10165206024025	21.5884670441969	13.3508283786584	34.7065380574433
Bryconella pallidifrons	3.78008845241299	9.73843171275952	6.5013477366336	15.5050160797285	27.0113749830887	44.7220784652392	57.7919940097	75.0105220395978
Bryconexodon juruenae	4.78496197185831	16.9176531917518	9.18388441842123	28.9356134236271	54.9666579779638	79.1717458657136	83.1645381883705	96.2160226764489
Bryconexodon trombetasi	0.703110655327793	9.92728850940785	1.54698478449063	19.3433471733032	11.8586260496487	67.9417101838866	47.950963998874	92.1345734344589
Ceratobranchia binghami	1.6895931478571	6.37409351868629	2.87797567713817	9.92605089122756	9.11105362812557	21.9848562114376	24.1872313342968	38.4704502179071
Ceratobranchia delotaenia	1.46677089543537	8.00535534690089	2.49732079713979	12.4866640720601	7.10810140365874	25.4658078352222	19.1698803514854	41.7169943060753
Ceratobranchia elatior	0.809583785820849	7.38819035328506	2.20473553814687	16.6137768275738	9.62318146351422	38.761469123297	18.6747652370716	51.6564040285413
Ceratobranchia joanae	13.9159415369178	50.8895743558091	24.8822999955309	73.2560127701313	54.1212808781601	89.090238186641	75.7191176765481	95.5520710947828
Ceratobranchia obtusirostris	1.87561537322485	8.12442879912495	3.24827756484366	12.8519417981524	10.2075580400338	27.2525972022521	23.5535974941507	42.6007608797222
Chalceus epakros	5.13580934001686	11.314870250689	9.95314564246458	20.2350947689927	39.3201436913767	59.2139744173164	69.37045933745	84.1096788806862
Chalceus erythrurus	3.8880148715946	10.3944515894241	7.15936513540349	18.3599902633063	22.6012347561105	45.9471213063962	50.5013817072492	74.8794163837534
Chalceus guaporensis	3.48854489002841	13.9403386406372	6.98572864847073	26.645521700927	20.100172139554	60.1806173288358	44.2457725409362	82.5789809728276
Chalceus macrolepidotus	2.67410515003815	8.34191119096473	5.23265749117382	15.3098867776878	19.9688751217045	43.9724976512472	48.0132843689503	71.8867673140169
Chalceus spilogyros	1.45009733031031	18.4969679198596	2.70260224531251	31.3964463245947	10.6669211827257	72.0911067275716	35.8766589282447	86.3245095974273
Charax caudimaculatus	3.4080342953424	12.3807663997502	6.15053550285071	20.9449052348733	19.6421169445467	49.0816597455976	42.7057837167727	71.6944530068532
Charax condei	1.97270516452974	10.0777384336243	4.08066697519459	19.361395128663	16.5513101110659	52.5961126397618	42.0119453777593	75.9395705740778
Charax delimai	32.3205369858968	56.0794766823506	62.910376762024	78.0777874000149	99.9387532920934	100	100	100
Charax gibbosus	3.20459756684944	9.32567451230911	6.30927676223726	17.225471048311	22.3841656412556	46.9469357970066	48.2422766984942	71.844748600063
Charax hemigrammus	0.807713488170124	7.81871087244184	2.17057402442632	18.666789215936	12.6841184180629	61.9981200984476	42.558273871316	82.4521720117554
Charax leticiae	1.20044976850473	10.2458824541814	2.20301497931359	16.6272431549851	11.5411362086896	48.1392576980736	47.3332678048152	76.8532747615657
Charax macrolepis	2.03438738293643	13.2846305663255	4.0867513752368	25.2120630985031	12.8270657999564	59.1690133671432	29.2760405863211	76.2898086848284
Charax michaeli	2.89915563540903	9.72757484187567	5.19837325851828	16.3337035801308	19.4031159021368	43.8983798946088	48.1752539525209	74.1522620224675
Charax pauciradiatus	1.86162727602471	12.3319876201867	3.53978167086275	21.6034836462469	11.996894427241	50.5027341505066	30.0406795187408	72.8352021044339
Charax rupununi	1.09829338608849	17.9990550868339	2.75319800673365	36.2917291218648	16.646806430509	72.7131290314605	42.0948826448269	88.1090096090688
Charax tectifer	2.79359419010067	6.643665916556	4.99723449502829	10.9987125204761	21.5700971101282	33.9904507050022	46.1020579269197	59.7963496299082
Cheirodon luelingi	1.59539512921595	10.7687274010756	2.760463040247	17.1153471248884	8.28429235154814	35.6199160322577	19.3513407554433	52.3079907404626
Cheirodon ortegai	1.33077022605704	11.3150984560714	2.29298728878963	17.7863166685383	7.57748808301068	39.1662174050487	21.4345086623256	65.5799446572171
Chrysobrycon eliasi	1.55453164602483	9.50553343786329	2.91318864830874	16.0234367547695	11.5700775892068	39.5954277915427	32.9213269674545	69.9613326521835
Chrysobrycon hesperus	2.16040109140148	10.2573905519297	3.4935105867604	15.4285789831545	9.78939975762295	31.0771448522243	30.5572298110427	60.4056234603022
Chrysobrycon myersi	1.31220343035473	6.27749233174898	2.12546453600093	9.43035829738276	7.17808147248087	22.9654758961179	24.2009120388362	49.2741948384104
Chrysobrycon yoliae	1.18062347234604	21.7323799451818	1.81439913440422	31.1122254537667	5.39966245390388	59.9370053653458	33.326849750028	89.5875337546649
Creagrutus amoenus	1.12570043264167	4.5346111940385	1.95968491220657	7.28411847294694	11.2366112673591	25.6414248145291	31.6328923723015	53.5179926869853
Creagrutus anary	2.93666928732205	16.3597472738203	5.35987489234982	27.7758245862552	17.5779268159365	60.5315731078522	44.7350415001508	86.1705245482696
Creagrutus barrigai	3.12325918306815	9.39897167158386	5.87031920633592	16.2977603496708	21.4010199898642	43.1111653979457	43.8611542499622	63.2715458236924
Creagrutus beni	2.4245618848325	11.6821375720056	4.80815106832029	21.8707164291192	14.7274516023846	50.039028918513	32.8322160706855	66.5865300549826
Creagrutus cerritulus	0.332728229547842	10.192033741592	0.503760594036293	14.4015874520036	0.957323914334549	21.0063186183188	2.6998218135108	29.3158360386103
Creagrutus changae	0.79330421693553	7.99497591047255	1.46127394467028	13.6025025537478	7.20991585500708	42.0343706381239	15.2774216806471	57.3685088606034
Creagrutus cochui	1.0203371205954	4.34004102181131	1.77208972971437	6.8809603173596	17.6072680419847	39.4113403391299	47.3603745215169	74.4731218663029
Creagrutus cracentis	2.56236675882451	10.310837465509	5.3549327847592	19.6481690267174	29.9243145911727	67.6877892610253	65.9694062073593	89.170607126667
Creagrutus ephippiatus	4.58809231908599	24.2290957904372	12.8699606205873	39.9650699711547	56.1203326236511	88.0289340848929	78.5097518733836	93.2775774741092
Creagrutus flavescens	1.4271118179047	5.223198352296	2.42037149195608	8.25590317532092	8.97632592468899	21.2458575243986	29.0815958054128	47.4766646477132
Creagrutus gephyrus	1.52332235560061	5.40782093994781	2.67586527181545	8.50930915431895	12.4619934486788	25.4408924764149	32.3666413981843	49.7234858482134
Creagrutus gracilis	1.237456827259	4.54128301381378	2.26902836679514	7.66445382959575	12.8199785828958	28.4786556039018	31.5178373144154	52.8419526968422
Creagrutus holmi	1.1659823478183	7.84188458530725	1.98082851940748	12.4689783903479	6.16732755720414	25.9979938634292	16.7067901236712	43.1280569387718
Creagrutus ignotus	2.32125204113304	9.53566942051955	5.42298152428332	19.1642895381423	35.9230022929257	68.3285650456792	70.1638993306744	90.5447767114208
Creagrutus kunturus	2.441223047704	8.38885663307659	7.13890095883219	19.8506037581507	25.603285480495	48.9600103858654	39.3775995616349	62.3978978376523
Creagrutus manu	1.46451338147542	9.40664309548544	2.71330407462978	15.4820634667218	11.7864470982129	41.3183452697282	28.6810763243157	67.9477564590567
Creagrutus maxillaris	2.37236011289801	10.0807858880091	4.55199273072501	18.3096566118345	15.5137578592326	47.3449087587976	38.0644509647479	71.4458640035328
Creagrutus muelleri	2.05643787757866	7.62130914630453	4.38294472888869	14.576800437413	20.411440387197	42.4216973191738	39.213933158288	62.0861633605551
Creagrutus nigrotaeniatus	4.39052897101867	22.6147628764822	9.39460314897695	38.1973539037686	63.4168550804445	83.3401439634898	85.2649933755776	95.9191816036967
Creagrutus occidaneus	2.74801445562565	14.7101272722121	5.02909267397336	24.8036668384468	16.9957412655792	57.2449994686203	32.5169817362611	73.2126124105423
Creagrutus ortegai	1.58899585689084	6.68078078822416	2.73696838752927	10.5474518057482	8.75627003846714	23.7028586673946	26.3651918493116	46.8711358938694
Creagrutus ouranonastes	2.07245243194569	8.69019465881403	3.33643305764979	13.6512596426983	5.16427842427531	19.733967424168	7.51981043155795	25.488212075096
Creagrutus pearsoni	1.45410475633637	9.42690426622203	3.09988495793244	18.4382173963179	10.3863477215561	39.530215618777	25.3404013840821	58.9966217500212
Creagrutus peruanus	1.62670345630718	7.58012636696874	2.97558255311726	12.624698291206	8.762970355219	26.1412850962499	21.8785542269518	42.61450024517
Creagrutus petilus	2.22544839866316	14.2670786186229	4.60108779736758	27.0530014161896	17.8865169237182	69.1843561555504	56.5113453072026	92.6559063072199
Creagrutus phasma	1.03081269379589	5.91472842058489	1.93226297339376	10.017213905795	11.5112525721977	33.8611552048849	43.0100726633758	66.4777022957671
Creagrutus pila	1.49767602971761	9.31363566569575	2.57643424703111	14.6737638262963	9.56662723772891	37.4327268992443	24.2587519374261	61.4974980124942
Creagrutus runa	5.31071074856554	21.7159913098142	15.2774759161447	37.4531939303003	62.1850946413746	86.4062861019265	84.316103026522	95.3399900486982
Creagrutus tuyuka	3.99279959408377	20.9626810826891	12.6085857029449	37.5376175648764	63.6227702440998	88.4497893110797	93.8068693176795	99.0673745733005
Creagrutus ungulus	2.30167688818849	12.3887214159959	4.38367136046578	21.4777289082321	15.1181835558473	50.5987176733708	31.7013603704899	70.3166174731756
Creagrutus vexillapinnus	1.02851546388185	11.3637539668957	2.93848498766791	24.1369939715379	28.5780357568576	53.6626383716285	51.6579395571615	83.779280808482
Creagrutus yanatili	1.34503236655087	13.2385541475355	2.17335202203497	20.9210091667653	3.7720705082414	33.9939354880903	5.20755168593411	40.873434254165
Creagrutus zephyrus	1.05207997899447	7.79593918416227	1.87905632304995	12.7283372486502	8.2884767284672	35.3436940004921	24.5724058016877	57.1698732410662
Ctenobrycon hauxwellianus	4.10585324959215	9.79871931403351	7.90323478166987	17.9633881318101	24.3346707078349	45.3202912466869	47.5189064342301	69.1556659649218
Ctenobrycon spilurus	3.58456323879498	9.40646438023807	6.91288668625608	17.2271768209587	22.856565161448	45.1561802832156	49.3935633547864	71.6679017253325
Cynopotamus amazonum	4.02219773683092	11.2012156576048	7.35694781751649	19.1907000699948	23.488059797277	45.5667253460457	46.840787252618	70.0966835919486
Cynopotamus bipunctatus	13.9159415369178	50.8895743558091	24.8822999955309	73.2560127701313	54.1212808781601	89.090238186641	75.7191176765481	95.5520710947828
Cynopotamus gouldingi	3.30200892702381	15.7182118740638	6.39113771649435	28.3299195026757	20.2086360676205	62.6126568378962	48.9568517441344	87.7557344550236
Cynopotamus juruenae	4.67790083456583	18.8674400198887	8.7117554142129	31.3757758310391	50.5138500267678	78.9182671004935	81.4198230999354	95.2245762959986
Cynopotamus xinguano	1.17481275241929	16.1383874462904	1.94769195350686	24.6731631637143	7.12264051561295	56.4928404593133	39.6568511353931	82.0527552764264
Erythrocharax altipinnis	23.0698223568942	36.9732118477424	52.7718835249154	65.1523039766861	90.1389348240559	95.0152768014898	99.9786251124925	100
Exodon paradoxus	1.00781749609422	12.022828569283	2.0838480714335	21.8919292577387	11.5583933199393	64.4078446816828	39.7663001888888	87.4914922905339
Galeocharax gulo	4.57112001780766	11.517617952534	8.48387916277828	19.7523970331823	28.438018805866	48.2111103089372	52.8971936126582	70.8712329451317
Gephyrocharax chaparae	2.47079011980979	8.99025764002761	4.73828091922273	16.2055503625225	12.5939517141912	38.7775198936137	20.4617464522852	58.5167476169809
Gephyrocharax major	2.66137820881359	11.1800509253215	5.07223476190953	19.8365694791795	14.5653178898844	42.1910379541707	31.4422090164048	62.3990327369318
Gymnocorymbus flaviolimai	5.06356295815717	18.2540374842487	9.82067455052039	32.8713413812718	25.4164267284611	66.9253876719821	39.7986556642363	80.7447920677737
Gymnocorymbus ternetzi	2.16013855892127	14.2095599743285	4.22658079496954	25.8494361363495	12.138506207206	55.5443333823939	27.5465030437208	75.9742092362961
Gymnocorymbus thayeri	3.96672456458877	9.31939573067325	7.50447175262713	16.892404771752	23.5557583023325	42.5834226710185	51.5102442789249	71.05183688166
Hasemania nambiquara	4.88067559465523	38.6272172768896	9.41804739658465	60.0628276088758	68.3579590212711	92.3942531644279	85.744815093083	99.9356465016522
Hemibrycon beni	2.86888937542108	9.25706072772352	5.08224310505389	15.444273548231	12.3228528372612	33.4379403251019	21.5685532738543	53.5554649061593
Hemibrycon divisorensis	0.925759361395079	16.9392290474729	1.40239110213645	24.1694366113189	3.47559340841831	44.4564707309772	9.69090264587163	65.2871636496824
Hemibrycon helleri	0.709440001065086	7.11025959759912	1.27282296147973	11.5056759216285	3.60763357573203	23.9865494093749	12.0156646125886	42.752323210025
Hemibrycon huambonicus	1.89514172515494	8.20739363273362	3.28842247812396	13.1098653023514	9.52437536077494	27.6529540934875	23.8252943469501	45.0422716877051
Hemibrycon inambari	2.08320645038227	11.1700027514715	3.42635098393956	17.0349944706303	8.53521027750275	37.5566321856871	15.519855184955	61.9375199589973
Hemibrycon jelskii	3.83019656978654	10.4474933801309	6.65141514621591	16.9084018626554	17.0435019215335	33.3486702602402	37.9342209382861	52.7703299857179
Hemibrycon metae	0.542349285177369	6.22245064660406	0.915377836221803	9.78894089532002	2.71827726864289	23.9734697838869	6.09759886392365	38.9074289838837
Hemibrycon mikrostiktos	1.01778046752722	16.8291116782244	1.55609222746242	24.0258425094323	4.08850781189376	44.3820413837073	15.1289773260732	68.492720828755
Hemibrycon orcesi	2.03392377961354	8.87060569449433	4.08426657555899	16.6280968982304	15.4413990408363	44.7874481865544	34.1698495192479	66.8126369288798
Hemibrycon polyodon	1.42218356085648	7.41677587942514	2.68988047248241	12.5613635835386	10.2912106456126	28.0653342562032	23.4264753976218	45.6029056340051
Hemibrycon surinamensis	1.73109579231217	14.7633565958684	4.12168514940409	28.8133488471442	26.8548505598862	76.4244138211994	63.6778718832622	94.5296769585262
Hemibrycon tridens	0.625469941909891	4.33258686750943	0.984507142416918	6.60125902939067	1.70684207584542	10.4858629264602	3.04381583605623	16.3330441209244
Hemigrammus analis	4.99693357536936	10.173098688139	9.28162551527101	17.8045860742013	33.978041331563	50.2066184892823	64.3276206347156	78.3209541143364
Hemigrammus arua	0.691044588923433	14.751290765357	1.25527871835077	25.1246259917547	5.06268448258068	67.0681318959406	29.0115486982116	82.6426153171264
Hemigrammus bellottii	5.23668988472828	8.96369662849812	9.66154503001158	15.7822362114336	33.9420344268628	46.9547701658896	64.3223102827303	76.622898307384
Hemigrammus bleheri	1.47940659274697	9.9432920040191	2.67490581709362	16.2071651513461	13.3170407898698	47.2847489252644	42.5803622698738	71.2662032753966
Hemigrammus coeruleus	4.18255746124384	11.4626720013165	8.41097450328317	21.3296878746398	33.1657376522465	59.2219109511746	61.6484464338396	82.4404962705469
Hemigrammus cupreus	0.956172284434995	8.78219190549872	1.94780131820015	15.5302204064772	10.9908482250865	41.7673705906873	28.8775001017698	67.5381295945859
Hemigrammus cylindricus	1.14330842194272	6.48953389493567	2.11262557884237	10.8519664477983	11.1988721600086	34.3870004747402	38.0444254353043	63.90228960134
Hemigrammus diagonicus	2.00713492041675	8.98865329391207	4.75384924238223	19.3142072009527	26.2056370023508	62.7120771083578	57.8232886960421	85.1732867710981
Hemigrammus durbinae	1.81691111269575	13.5517707555932	3.42482246545695	24.0366210611913	14.7086931828831	70.955484812069	43.8261911718664	89.7223437384905
Hemigrammus elegans	0.65123625163999	5.0240628728388	1.31215513776274	9.27196291704674	4.72911978810069	22.6986022119529	32.211843293537	62.3586145698349
Hemigrammus erythrozonus	1.19598544439638	11.4629729197866	2.07832423137888	18.1348595764379	8.4396260025544	43.0606441676514	35.5735332970579	72.9146984303665
Hemigrammus geisleri	5.836060914259	13.2890246211287	10.6797140197192	22.7727931587269	35.6827236559566	59.1516263727593	64.7761461807701	82.5427236429322
Hemigrammus gracilis	3.1862482711352	10.7185419335829	5.8992590782272	18.2573948571365	24.0241431615856	52.2346355315992	52.7021893421309	76.9944712393729
Hemigrammus haraldi	2.12896027453786	10.4109939202087	3.86291052026791	17.6979631992214	15.2455512830586	46.5892864224649	44.1984465079016	77.8478086521624
Hemigrammus hyanuary	4.63891483914095	10.8489988565292	8.6515223840121	18.9119421276327	32.1400711191094	52.1340938208584	61.2242659171663	78.7536532031295
Hemigrammus levis	5.38839624972414	11.8154374310809	9.96393197340018	20.3784584007573	34.6217852577437	54.5080655946882	65.5057608630387	80.0268930677801
Hemigrammus luelingi	2.37892117309314	7.02545300635749	4.46519465385415	11.7928438922204	20.7840183127353	35.4019911267647	47.3283549494228	66.1337069056051
Hemigrammus lunatus	4.08458860859852	9.62285480427265	7.98321231813656	17.7365300862897	28.433161200873	49.654134235058	55.2208588774791	74.9399074033839
Hemigrammus machadoi	1.86446268727169	20.4820221356214	3.53149157128642	36.0662070487371	11.0349883132111	75.8514418690786	42.6879773600185	94.3777445257433
Hemigrammus marginatus	2.07291410577652	9.22667441317387	3.88852812524549	16.1064664799219	13.4905327362373	41.7363426599851	34.6602782638314	67.6282735758055
Hemigrammus megaceps	1.03565647961621	9.90277459925005	1.79495896194757	16.3140169362115	5.81805386305228	38.1139727571223	15.847188553417	64.2082866175447
Hemigrammus melanochrous	3.7525479991282	12.8902772213411	6.7750293232254	21.9395372215813	25.1569078275149	58.6838112107331	54.6302150713348	84.6871248647868
Hemigrammus micropterus	1.40049390242497	11.2372655894157	2.41868132673119	17.7947350291333	11.3163496448546	49.8942214088335	41.5354073143309	78.005564818275
Hemigrammus microstomus	3.77063453484328	9.57267579390818	7.76282251886008	17.922188040198	33.1076752656138	54.4849943060474	60.6784203486816	78.5379290821584
Hemigrammus mimus	1.5080421149094	11.6425494257728	3.1789541743855	20.6175157277516	20.3190622438352	55.3991837565106	49.5608474317011	80.9243833680711
Hemigrammus neptunus	3.63531787356321	15.7438209718043	6.97229390898689	28.3333323978632	24.1841203753846	69.3210241070637	49.8297473777959	89.3178964887804
Hemigrammus newboldi	2.06212494159815	10.2659467881407	3.62361702369668	16.9036170834758	12.5262388243927	41.0035217248666	34.3807519852447	69.1421973994631
Hemigrammus ocellifer	5.64722379628117	9.53384779404983	10.5083497469951	17.1177268456919	34.6314558807328	48.9204693486969	63.4072521925997	77.1600000680839
Hemigrammus orthus	1.45617650014335	14.0171222858122	2.77050042032957	24.3446924980491	11.4235083855661	59.788637050323	38.4142795968949	83.4469164694756
Hemigrammus pretoensis	2.16911138337477	13.7150622146275	4.57796514999266	24.6485421364976	19.9430432840461	55.9700700814408	43.1803092108038	81.4744145346842
Hemigrammus pulcher	1.94294855039694	8.22815855762778	3.98172114440653	14.9174218533346	22.1934787476563	45.0399208808679	49.1431188583072	74.5977452694888
Hemigrammus rhodostomus	1.61206246669101	7.20368770527062	3.84703369191156	14.9158767210127	24.7204735044474	52.2564291289406	54.4397076492959	80.1789187450028
Hemigrammus rodwayi	2.92450168089114	13.3082842833942	5.56307921915663	23.0470480977864	22.2353938526079	61.7365175637193	52.3923627565058	84.7996775829842
Hemigrammus rubrostriatus	18.4568520783516	45.6889674894302	35.8848702726025	72.0678540842288	75.0101005430246	96.173663308923	93.1809481688609	98.9758882108663
Hemigrammus schmardae	3.13542046056398	8.32225651009279	6.12027503268062	15.1294029077598	23.2617904190647	43.5287414672757	50.5330350312733	70.6198684723569
Hemigrammus silimoni	2.04944159456352	23.5329145716346	4.13428692738292	38.8765542078761	27.958963760902	85.0275144406657	64.1459459368526	100
Hemigrammus skolioplatus	4.88067559465523	38.6272172768896	9.41804739658465	60.0628276088758	68.3579590212711	92.3942531644279	85.744815093083	99.9356465016522
Hemigrammus stictus	2.49695748904852	10.4360668194781	4.89241126263866	19.4946800294346	17.3750097681814	53.5179446122906	41.3056402912188	76.3544201753206
Hemigrammus tridens	1.31679517077782	9.21725325118087	2.64061637102507	16.6256591021248	13.676875780137	53.9843081421174	43.8187220986188	82.4103005114783
Hemigrammus unilineatus	3.67536796565368	10.1090190450719	6.85334160337889	17.9579886424992	21.754764579509	44.2703899337686	48.3156574192117	71.1459298020466
Hemigrammus vorderwinkleri	5.5145154526585	10.6034924906634	9.83167668370606	18.0864179338553	33.9341401391577	50.9811278567313	63.5751801731324	78.0960666108803
Hemigrammus yinyang	4.69894114378841	19.4003386843517	14.0877758803858	37.1117885129902	60.9353152749131	88.182394891781	85.4403772953128	96.3515845805382
Hyphessobrycon agulha	5.48893661096234	10.6624924171033	10.1239717216757	18.5520706662006	36.0682439154628	51.7413964271244	63.8359707671645	77.2869377281172
Hyphessobrycon amapaensis	6.37186559586427	26.3275276194725	9.22548903794186	35.0129013685385	18.2253686613171	51.1349671506732	49.1870880850399	83.4466718671765
Hyphessobrycon amaronensis	13.8194718327718	42.5018944123551	23.9254438072119	59.6727832887465	59.673335559727	92.2862463393844	78.4894476135321	97.0295483310994
Hyphessobrycon bentosi	5.86236901872172	10.3376887869708	10.5252558656056	17.7688812453048	34.1903970901446	48.1067819190679	65.526087144409	77.0782125062442
Hyphessobrycon cachimbensis	1.19129146014874	9.42418750579326	2.66340178871706	18.2445160225003	23.1790288690475	69.8341672201229	57.3017018199081	89.3165986638523
Hyphessobrycon copelandi	5.01183844213112	10.386319289816	9.48815170281443	18.3071913657095	35.4448150004495	51.9945850174426	64.6573670377785	79.0028028248136
Hyphessobrycon cyanotaenia	1.84832515243312	16.3188797135014	3.85390477649162	31.1488466875847	12.7985255658169	66.3325007161363	50.1202175642392	93.9512851563066
Hyphessobrycon diancistrus	3.80277335777524	10.8783663775967	7.30592274672477	19.1916426465579	29.7172076347291	55.3121687034433	61.3847613706826	80.3862393327321
Hyphessobrycon dorsalis	2.97749812251928	11.863684497635	5.95464083417359	21.5481013691678	27.8566009938856	61.4388357722877	58.258319679658	83.8965482609585
Hyphessobrycon ecuadoriensis	34.0834723295837	63.2172311442143	61.1460738116358	84.9520131471208	99.6503845179619	100	100	100
Hyphessobrycon eos	0.898940086905617	12.2838328671323	2.01089481214106	21.8516620948519	20.684037531086	59.7827859407653	48.1265987793702	82.3975773236453
Hyphessobrycon epicharis	4.92300677185515	22.7577585761943	14.2002794602063	39.0484200688072	59.3936354802609	87.3715328818414	81.5660301879339	94.3937198985628
Hyphessobrycon eques	2.99345851298878	9.43661459854643	5.91985762119608	17.5990625740001	19.6784570295806	46.0577282771692	43.0582024957855	72.151263632809
Hyphessobrycon ericae	1.59504138291404	13.8374726726939	3.56266972586721	27.4775967010096	19.7710764190398	80.1681600546037	53.5048979009679	97.6039546962909
Hyphessobrycon erythrostigma	2.75996494557902	9.53059922567055	4.81398504970367	15.4255909655831	19.503404257246	42.3525579612823	46.3219158009477	72.0505459117478
Hyphessobrycon eschwartzae	2.88541706230973	15.6110621797293	5.1431979463024	25.3636512110271	13.748004598966	49.0215048855745	23.3438175473724	70.1143712367501
Hyphessobrycon frankei	1.12619643084293	17.5161193669873	1.74660093671858	25.187425483532	4.86445312751159	47.1878743541448	16.8908925836133	72.3535356380638
Hyphessobrycon gracilior	2.04363030028183	12.8669037279067	3.62798036407982	20.9706480289485	13.8238954891608	53.6456707755773	32.1898635860827	75.650976524226
Hyphessobrycon hasemani	3.97921150560087	13.4787928596146	7.58601785766813	23.946227095836	27.7880490735068	61.7929029658914	53.9785333287883	83.8976348895517
Hyphessobrycon heliacus	1.75469357476627	9.56704420790989	3.44135785242567	17.0185317093676	31.6415605923182	65.543762355683	75.4597497011584	92.4158722682531
Hyphessobrycon heterorhabdus	3.43688191682997	10.7547636227084	6.57974884551767	18.903481758061	26.8988477100378	53.9923689156729	57.4597913758175	80.8713494520355
Hyphessobrycon hexastichos	4.88067559465523	38.6272172768896	9.41804739658465	60.0628276088758	68.3579590212711	92.3942531644279	85.744815093083	99.9356465016522
Hyphessobrycon khardinae	1.15725917319317	13.1707085695678	1.73520170319969	18.181520941097	9.23992916243961	55.1386772081276	45.0266824851303	89.1293479141151
Hyphessobrycon loretoensis	1.58176293884151	5.51915014003183	2.44482238038794	8.01349700580905	10.2478715740241	23.3584486127638	41.5175899817502	61.8673110999182
Hyphessobrycon loweae	4.5686902216246	19.1695558606912	7.55654413403292	29.9599206146377	23.0709268496567	59.1515438031011	72.9865807866963	90.1176987207037
Hyphessobrycon megalopterus	3.1037500044182	17.7379453360527	5.80299467162173	31.0942848749399	16.2218097396362	63.885424940385	37.4936013474669	80.3957153613218
Hyphessobrycon melanostichos	2.56493737933144	15.4379214188144	5.20547213289834	28.653652920307	19.4412521349202	68.7382700663256	59.1622665671111	95.6281824081441
Hyphessobrycon melazonatus	1.62810062931595	9.18949424094488	3.81056019533646	18.7458479841069	21.0969625550016	53.7974226175392	51.4859487800291	82.8164423297397
Hyphessobrycon metae	1.23594717584808	8.55768713446382	2.16327862811187	13.9305645193105	7.36753454271554	32.1587960292	31.9273197547931	66.074763156845
Hyphessobrycon moniliger	4.27148003470748	17.0139009755083	8.08339762448001	28.1401368972945	36.7517568178714	67.7588723077431	79.4759087024169	92.3972276179552
Hyphessobrycon montagi	0.905977887759183	17.9929902318309	1.56253353856405	29.0440716801035	5.52694400526483	72.7758809671654	33.6853688134806	85.0876330193228
Hyphessobrycon mutabilis	3.33874203430026	25.1652831956295	5.91351349397246	41.1309642551823	20.0627990863057	85.0722533265719	71.4394961279758	99.9134555538422
Hyphessobrycon nigricinctus	2.104092830399	11.1855437609119	3.46506942575817	17.0880805872194	8.6792746411202	37.9231466751682	15.7225997091041	62.3349198270654
Hyphessobrycon notidanos	3.8291603623515	18.8645537178695	7.3532338637084	31.7989077235924	50.5403002026241	80.4322156564993	80.7750834430282	95.9108410341236
Hyphessobrycon oritoensis	16.5051534430109	41.6516533238669	25.7253104812459	58.0285997511767	56.9312401080123	90.4828083072146	70.5997707621874	94.5249080140547
Hyphessobrycon paepkei	0.57476809279362	13.8259203587	1.22302235228652	24.1543026709758	7.24043216393821	64.3001950769261	33.5686879462984	89.5395579988891
Hyphessobrycon pando	2.14675668376413	11.5768439619208	3.81015927619529	19.1713099704928	10.0944089256492	46.3652373867451	15.3871505733136	64.1827407962802
Hyphessobrycon peruvianus	1.58371499969301	5.77937000071394	3.36033719181767	11.0631735505898	20.1402259102945	39.1719820970115	51.7173626424518	74.2288020999653
Hyphessobrycon peugeoti	2.32317966846909	21.5877070407919	4.90547528794497	36.8577225120383	33.115924543105	84.3576221175987	68.8333849406209	100
Hyphessobrycon piranga	1.7275571687453	24.278784776187	2.99847402442875	39.1109647483208	10.2731597553634	84.9835088447728	42.3765802016422	98.9534475350905
Hyphessobrycon pulchripinnis	1.57497595597235	11.667129352974	3.56066073949929	23.4437778480102	20.049024495712	69.3018671754828	60.3808774543227	93.5866592446001
Hyphessobrycon pyrrhonotus	1.58882311572728	12.0844421573865	3.10611780333379	21.4514387955142	14.8075324663091	60.7688789335443	42.7731243606164	80.4958858118088
Hyphessobrycon robustulus	10.7045323919027	44.1734556112193	16.5088731338729	61.2122257983467	34.3828630049879	85.9190291499216	45.5940998327974	90.6730279977109
Hyphessobrycon rosaceus	4.4126359070552	13.9739646443279	7.68005276461454	23.1585340244878	24.8701118203989	56.827027695524	53.1315351449638	80.1547080111076
Hyphessobrycon scholzei	6.99712788644562	38.5319793725144	17.5755621993211	65.0260523906888	66.6754817341682	92.8205232487191	95.2423056040891	100
Hyphessobrycon scutulatus	0.625549648417033	7.25086632136847	1.30884686043705	13.3844931375202	15.1410027834863	63.1691468600119	51.2520732179536	86.3640871645177
Hyphessobrycon socolofi	2.00645440548109	11.239131429629	3.97957772853824	20.2203783974544	18.8227466185924	59.3986495110101	48.9825597368905	81.9295798186343
Hyphessobrycon stramineus	28.2737932924488	55.2847625677118	48.9727457094157	73.4029212808629	100	100	100	100
Hyphessobrycon sweglesi	3.05125843456708	10.4737894522713	5.65666224264517	17.7920905578891	24.8171699572343	51.6401381711083	55.3904537794053	78.5980524008049
Hyphessobrycon taguae	9.53789439963254	28.4318714033069	24.1421143561464	55.5663460442467	67.862297367467	94.6123943939996	86.3344607356312	98.0790592161229
Hyphessobrycon takasei	18.5330792793646	56.8706472308256	42.124777547984	71.3249318783017	93.1599923941644	100	99.9999999999999	100
Hyphessobrycon taphorni	1.0061396518186	10.7762645074491	1.84747620945	17.5189798642985	9.57235928469457	51.8292662841361	21.2956428707588	74.4298491767357
Hyphessobrycon tenuis	1.3295276905933	11.5702175721542	2.57258271069613	19.839843548851	11.5445593651415	47.8316255831112	38.5180411418985	74.5606891050442
Hyphessobrycon tropis	2.2078771710255	11.6321084233601	4.18687284781734	20.1682706836116	17.1016743624939	52.8111772194401	44.3153269331591	76.335382515016
Hyphessobrycon tukunai	2.24729808095123	12.9821436439466	4.14147386756896	22.1465950762243	13.9198749082326	52.9319214369961	34.3768148149476	76.5009299066596
Hyphessobrycon vilmae	3.33159554348427	13.7553681753385	6.3095378108878	23.9750558121354	26.945353009188	65.0733309235155	62.0466230688814	92.684441957877
Hyphessobrycon wadai	4.88067559465523	38.6272172768896	9.41804739658465	60.0628276088758	68.3579590212711	92.3942531644279	85.744815093083	99.9356465016522
Hyphessobrycon wosiackii	0.0484977108152772	16.1163526167677	0.0698132341028467	23.1252697801279	0.0928408029869886	28.0716607170902	0.258148840913759	51.6667140974912
Inpaichthys kerri	2.64073818434913	22.4816914132649	5.42483866928787	37.6160269354088	34.5015526308512	85.3343449240856	69.6380873781423	100
Jupiaba abramoides	1.89328520501095	8.93958707369881	4.74876233745834	18.2928719487116	28.1688177684782	56.3256446136675	53.5008190703039	82.6674356915033
Jupiaba anteroides	4.15030900408154	10.0225235764217	7.4974144783463	16.9704535354432	27.0392033791767	45.9403329590619	55.9249444618371	74.5367924748818
Jupiaba apenima	2.76557585466871	11.3096324840612	5.62886248072909	20.5202587440809	26.8929634597552	61.5533682946037	65.8785617576349	87.504809248133
Jupiaba asymmetrica	3.49674023720079	9.1455596048276	6.73289040003755	16.0337054321094	31.9259266008675	49.48102702388	63.2738121904069	77.7367272121563
Jupiaba atypindi	2.65463903405065	11.3274474578686	5.22610387101218	20.2851657030575	26.5891103305111	63.0129479899211	58.1362028006535	84.0864474094949
Jupiaba citrina	1.88699539593696	16.0298263506345	4.57424317861296	31.7953937790768	34.5535336415941	85.172710570506	71.9603133088471	100
Jupiaba iasy	2.0627202944886	10.5345391690767	4.71421092144858	21.2577499594195	31.3914214459071	73.0559815760035	66.8197753889881	94.2613505015024
Jupiaba kurua	6.94810779630729	40.0070747898657	16.5009444991086	67.1663033622719	70.0306087037103	96.5274550830782	94.8147446151802	100
Jupiaba minor	1.07804769355721	8.69133217273327	2.83248866360063	19.3684108468821	25.1631241587399	75.546401760412	52.3296138628788	92.9297194155649
Jupiaba paranatinga	2.00072651168799	7.42743990292366	4.74923709278079	15.6284032804797	50.3396130167532	70.0242928801936	80.7762083473402	93.1898954914729
Jupiaba pinnata	1.94734397849396	15.5759074046934	3.44430720480804	25.4510535136607	11.5091017524119	59.2979844821527	24.1606823222017	80.3042559408367
Jupiaba pirana	2.41730368796846	15.6716706537912	5.1580603107826	29.66188398171	28.2385921536191	79.9374121056993	61.4868957339543	96.3956232600507
Jupiaba poekotero	0.624125092894632	5.40243245285958	1.47038858818088	10.6068175713108	17.0873814279285	48.039636112053	50.3080173710522	78.0637232520751
Jupiaba polylepis	3.31246337267287	10.9265218073037	6.28423443752515	18.8574059390562	26.8145819785175	55.927462028112	60.7119249989796	81.6800540499367
Jupiaba poranga	3.4438299215052	15.9896536669002	6.95438860193429	28.7234376082719	34.8562790607414	78.550436498445	69.4084283768748	95.9196000723022
Jupiaba scologaster	2.08588208902114	9.52560162335843	4.39856901415147	17.8760035337952	23.527445726129	53.9114675537447	53.6039661198159	77.663704541842
Jupiaba yarina	2.18488325667797	14.9637348767266	4.55122330844509	27.4922731245986	28.484654461565	78.8485630711174	62.7268621722615	96.0803538507376
Jupiaba zonata	3.35687119339612	9.91888396030778	6.47951172250318	17.5040888471364	28.8055852331739	51.3216619471097	59.5140015674102	79.620862625241
Knodus borki	0.300848405238604	8.68599438634773	1.88267682791381	31.7959808246376	43.5899274327692	94.1902529683168	67.4809649339416	100
Knodus breviceps	2.73864877021565	9.80248278442861	5.22603664136419	17.6518319560803	14.8214155374652	37.2744889087555	34.879995292114	56.9682836583168
Knodus delta	1.37091064309095	9.76381184622965	2.36841081997592	14.5261652380732	13.6433454131114	46.073770809698	35.9896065555388	79.7565377395732
Knodus dorsomaculatus	1.75469357476627	9.56704420790989	3.44135785242567	17.0185317093676	31.6415605923182	65.543762355683	75.4597497011584	92.4158722682531
Knodus gamma	1.75647635938003	7.45337117059896	3.047244881362	11.5751175943951	14.1818041538405	32.9055948740193	36.4416343831164	60.7391962945787
Knodus heteresthes	4.29761751819114	11.4292163264135	8.18903503164054	20.0754970000716	30.2015900837813	55.478106841402	56.2443751539681	78.9364328281733
Knodus megalops	2.48993079294208	6.81866881496381	4.37965713787783	11.0336322774534	16.2394720962408	29.4882832146423	39.0195473306355	53.2547816576552
Knodus mizquae	1.07839712662761	7.42571713918102	2.11900785786827	13.7429712132628	6.38495551373191	30.7578581548611	19.2035247579144	51.9419257190445
Knodus moenkhausii	3.04125914667228	9.28348675204119	5.84057475053113	16.2967801035984	21.1336694211909	43.1734882334039	45.3153653768681	68.1008376792638
Knodus orteguasae	2.72428144598227	9.08365122426813	4.93268669838247	15.1591378956435	20.2728846140401	41.5106682615141	42.3774514406491	62.9243729812025
Knodus pasco	0.960129917524442	10.1199681741256	1.81223547979813	17.367038527505	4.75237807221655	33.4694566737156	13.9623618027892	52.0172306341123
Knodus septentrionalis	2.14499339392352	6.91191904314166	3.84746279212701	11.464671741077	12.2780566806176	26.6297538040538	31.6170154419379	47.5113315655645
Knodus shinahota	1.18920841130706	13.1627743342258	2.10205042194321	21.175570340873	7.08440909787618	44.506979938991	18.9161061448113	69.052058891038
Knodus smithi	4.15990961715782	10.9006718721077	7.36541228260199	18.1362640731627	25.653074578304	46.8857869368568	49.8389283693215	69.6794545967271
Knodus tiquiensis	1.06183959493593	9.80849415843205	2.50659206902437	18.2077853119533	23.7570977004139	52.5134477867172	58.5921769127067	82.8924870393257
Knodus victoriae	1.0659762125184	7.04014012171609	1.86423896089765	11.1264967472987	6.04684225344671	24.7817389073052	21.574952742499	48.4477205225658
Protocheirodon pi	4.31127478929465	12.9806021031468	7.70459301248957	21.9832675409787	23.5104083969187	51.0254902238917	49.0219496049202	77.570576044062
Leptagoniates steindachneri	1.65924510436389	6.94646745742449	3.0571026327593	11.4228275441142	12.0885957414567	30.2821224792189	31.2324786993007	52.2462411325822
Leptobrycon jatuaranae	1.17028329599115	10.5940824505154	2.15025854211626	17.9565618195892	11.964929906931	60.328152646614	42.9088415942823	74.9812776312677
Macropsobrycon xinguensis	2.00116037766806	13.5633111325417	3.6870729160805	22.532864564942	15.8705955699776	60.6584553006574	56.3462031622642	88.8681160556121
Markiana nigripinnis	3.93659319555893	14.268343939686	7.70504715770178	25.6831995268498	23.2939703695383	61.487656283184	36.2868354528633	77.8823925185158
Microgenys lativirgata	1.13160004345476	7.73450075157867	2.91856464242428	15.7500988146359	7.84851365933048	30.4236060520119	11.9106790466285	39.0717943184852
Microgenys weyrauchi	0.512600220804341	9.90484993690687	1.06545487881912	15.0204735366974	3.34340044896875	31.7734204224474	5.56957757770932	45.6890995680766
Microschemobrycon callops	2.21032611853179	8.54468403822893	4.71301692048213	16.4437431304869	26.2493571659289	55.9532417745935	58.5582776058121	81.5497366234309
Microschemobrycon casiquiare	3.96836964920652	9.87907973114444	7.53311326073163	17.6327383248744	30.5126079141142	54.433492140318	61.9102638808066	80.9629901780839
Microschemobrycon elongatus	3.1364419822084	13.1753227374635	5.67180428661283	21.6736119688867	22.5064181123758	59.4253017039259	58.1810725690465	84.2540323170054
Microschemobrycon geisleri	2.339861903978	8.79639923282397	3.9949124598857	13.9947094848557	14.1598816818452	35.9050149123696	41.398396449337	67.041244879768
Microschemobrycon guaporensis	2.92281550061552	14.9036134108129	5.38575080450016	25.8907080144373	18.8124976558246	63.1101815190699	49.1599932372986	88.5619583596174
Microschemobrycon melanotus	3.52295222873484	11.5424472816956	6.58613905473919	20.1770649124385	24.707556962416	54.03851320609	54.9448896040471	79.9631053822576
Microschemobrycon meyburgi	1.06185595245083	11.5021096600658	2.16336249244451	21.1505617023323	11.8290922917631	64.3327659909371	39.2101069653447	84.1350592167647
Moenkhausia affinis	4.23875207681069	29.9994648836151	12.570049368592	47.0126308944904	61.8249994533145	93.9802253297126	92.1748913489141	97.1795500081674
Moenkhausia agnesae	1.46617015965852	6.80754678718791	3.81688044066489	14.4836109084124	27.4584571569778	58.2176985253457	52.242306673171	84.6640023215279
Moenkhausia atahualpiana	2.23355601131447	16.5572489557746	4.69458521522333	28.8233599870654	9.61064462737901	39.2885630395837	13.1336297231783	45.3059997531968
Moenkhausia aurantia	0.680202265205975	9.34933811333631	1.50433591724178	18.1375651724073	15.677773989138	70.7083043078727	54.9756082263203	97.971006319296
Moenkhausia barbouri	1.76865321388251	16.3832480656847	3.2571833663774	27.5469399819544	9.24041693758954	50.3499274788373	26.0203905277596	74.4118432399373
Moenkhausia bonita	1.82821164266315	14.978352211021	3.87799908235577	28.8011317501721	13.8951629766016	69.6451697935628	41.922873152004	93.8955001188087
Moenkhausia britskii	16.0131737720838	48.4634519106742	27.2445232851148	68.0796609056871	63.0034536472942	96.5122257130604	78.0854148374599	98.3573161346012
Moenkhausia browni	1.29451863948215	8.07430862364366	2.37457453764424	13.5531131898715	11.0647667433484	37.6136328111116	37.1391152432689	65.3547974550422
Moenkhausia celibela	2.77146952338131	10.3146545801174	5.94826440274351	20.3197001822001	29.9813770136415	65.9198020325621	62.4618321840181	88.8466471873335
Moenkhausia ceros	4.72191714952767	9.72183858837191	9.19373013061674	17.5052104899827	36.5816566490974	53.4730858537949	65.505927548609	79.7390088263234
Moenkhausia chlorophthalma	1.0725580169467	7.61465430407464	2.98008717009221	18.0776283870583	31.1237774355675	75.8189279699009	65.6886445565984	94.3975010167576
Moenkhausia chrysargyrea	2.95135435828434	9.28865779923464	5.6083607870452	16.3901101754729	22.4516097569994	46.3579822313024	46.3384356441599	72.2327948201452
Moenkhausia collettii	6.35304528110199	9.96468917653626	11.6793539463464	17.539524859791	36.9745828814247	48.3205435402216	66.4508133127567	76.4033034392674
Moenkhausia comma	4.02869136521617	9.64891469249436	7.64279431889212	16.7418762052588	31.5452888421159	48.803714764148	60.05957326691	76.2664824043366
Moenkhausia copei	4.02440535590605	9.63357026989549	7.51303344682581	16.9436609060448	26.4125530603116	46.7712320363609	56.2027099219858	75.4879390953243
Moenkhausia cosmops	5.2567140375269	20.1151515913774	10.5826869241241	37.2823774971125	35.0647774312231	79.8606709028356	78.1867870725841	98.3168628193214
Moenkhausia cotinho	5.85932398382472	10.0448847430727	11.0385523308109	17.9409012014125	36.0742484073036	49.0576195448946	65.6466275143191	77.342003290219
Moenkhausia crisnejas	0.427660572563418	3.5198150988287	0.809285173182324	5.88847610218881	2.34886746469742	13.2400697123298	4.72754031022158	22.0753883485737
Moenkhausia dichroura	3.52111766771493	9.16499075178147	6.85063134827482	16.693090057876	23.49977040469	45.1731704627469	48.788413227727	71.8758718249488
Moenkhausia diktyota	3.41952967290412	16.0549652257882	6.74156228250449	26.95063852355	33.9864522925093	55.2646669492103	54.7577407501643	77.0223721352716
Moenkhausia dorsinuda	7.88611941489473	22.9503490498116	16.8638691098218	43.3853871792275	46.9287832030738	87.295342989278	74.6039713623355	99.5433691795045
Moenkhausia eurystaenia	2.36595852267416	20.8567901872937	4.67732014332284	36.0545649644819	20.0135706134228	75.8444244413171	71.6352117857058	92.5840892706049
Moenkhausia gracilima	3.92406591623331	10.2202446921671	7.63378557573557	18.3308233822629	31.3975736086542	54.4351235768007	60.3688922481277	79.8729655319469
Moenkhausia grandisquamis	3.59557364099715	9.10854803157866	6.89479651507367	16.4412468978223	25.4697491003602	47.106477013325	55.0560510550837	75.5576838131081
Moenkhausia hasemani	3.48630866772856	12.6457206174597	6.8008091158361	22.6178904009869	30.938698128859	66.8839548119647	61.5993426219103	85.8384167106754
Moenkhausia heikoi	2.21639733920093	12.6957962946355	5.28791049479999	24.9175788536114	32.4527680217532	77.2296740066483	77.0229085592258	97.6008887474025
Moenkhausia hemigrammoides	2.588205341433	13.7257833846421	5.12493265374855	24.9675630092607	20.0592825515427	62.9546902250857	48.4866545131239	84.4246048369373
Moenkhausia icae	1.5821980632067	10.601555409291	2.86255838579151	17.8828282551193	9.3918304659855	39.2546257831788	36.3980177179366	67.7343561536386
Moenkhausia intermedia	4.33371397478998	10.6340200182314	8.23294109983144	18.5936590903165	28.9498756528395	49.9954466785574	54.1285500042515	74.2858458184622
Moenkhausia jamesi	3.86014590584927	9.94135930395421	7.32340541286114	17.9818901437767	24.0662650955316	46.8573469801784	50.9030479207406	73.4969496274191
Moenkhausia justae	1.61955925651017	19.3115123963226	3.15642104749734	33.1957390697703	12.3775495549129	73.9316137862093	39.8722043809303	88.7753384952446
Moenkhausia lata	3.78283721115781	14.4740720198859	7.00266801585353	24.7072748628824	26.9785734524827	63.7173105213003	57.2708221926889	83.9351118529696
Moenkhausia latissima	1.42089070774807	7.87324538027783	3.39536991183797	15.9423372333217	22.6829271970043	56.9742909736938	44.8455557069837	83.7774959170853
Moenkhausia lepidura	6.01419793462173	9.83087828897195	11.341968861337	17.5556679966558	36.5072980105293	48.2565554836451	64.7730901647482	75.3677231954571
Moenkhausia levidorsa	1.85117377074809	19.2248979023957	3.76958632160743	33.6190049856728	24.4523877594074	81.5684282722303	55.939165075961	96.7570361788358
Moenkhausia lineomaculata	1.4789677979421	31.9539427189124	2.93454161393793	52.5578678431093	15.1854686631117	88.068285990993	47.1566384503112	98.1980769596495
Moenkhausia margitae	1.18062347234604	21.7323799451818	1.81439913440422	31.1122254537667	5.39966245390388	59.9370053653458	33.326849750028	89.5875337546649
Moenkhausia megalops	3.48105476697096	8.65974323417244	6.51544558144558	15.3915014241125	23.1295909635998	43.4053147144761	51.6758979491047	71.767109197111
Moenkhausia melogramma	2.51998844927153	9.92281995939359	4.29026993969916	15.5952857078247	17.748581025792	42.6566364234635	43.9103208013371	73.1325951529001
Moenkhausia miangi	1.05816413411219	11.1436843033617	1.82286786352832	17.5378889448295	7.43167857064552	43.6918602027119	30.338768912915	72.1729199451777
Moenkhausia mikia	4.56543490709572	11.4017474816193	8.65834832273301	19.9891881005766	33.5079919172822	56.0543432008375	62.7192310658	80.8041076016889
Moenkhausia mutum	3.24144986319433	21.2638274843991	5.58534432612195	33.7763264591839	38.8269732647841	78.6113862953749	75.5384183848715	95.5249347321197
Moenkhausia naponis	6.76624221666389	18.4139211158853	18.4011813111397	40.0054559311319	47.806073391312	76.9912831143014	59.9535305251483	85.1792404526552
Moenkhausia newtoni	1.78799667444011	10.8375457986386	3.96514172221212	20.3194871982153	22.8485807642337	62.6922673611521	44.2928278526019	82.4565568922181
Moenkhausia nigromarginata	2.04944159456352	23.5329145716346	4.13428692738292	38.8765542078761	27.958963760902	85.0275144406657	64.1459459368526	100
Moenkhausia oligolepis	5.54745365671308	10.2502437360453	10.2744801581463	17.9596320089259	32.6186445033443	48.3271300437582	59.4290848828881	74.8746964006782
Moenkhausia orteguasae	0.765696065529114	7.13510181646691	1.7755790868489	12.392426881378	19.7751761971382	43.5971998364951	42.4308538609472	75.1519691558344
Moenkhausia ovalis	0.990305068531572	7.27034576065144	2.259858566543	14.5188013198107	14.7116233992556	48.7848949338095	37.5258117337288	76.8337162707762
Moenkhausia parecis	3.84815955554626	18.9169558172803	9.19571151588769	36.6695641276972	64.2434666690839	90.2957373271728	93.2540352968406	100
Moenkhausia petymbuaba	1.99852190943993	18.1316695215086	5.31659195388043	37.3361574024702	36.5688828591188	85.872664533019	82.9018053404441	100
Moenkhausia phaeonota	2.67396590772475	17.8719454500999	4.93541371971056	30.3662539766014	18.2576261562288	68.7195494536604	58.0487316478566	93.7445459740853
Moenkhausia pirauba	4.07959934512411	13.4298388637018	8.09849957808059	23.7445742626701	35.0930965698852	66.4741705242481	74.6218380322561	91.5331807917125
Moenkhausia plumbea	0.679606886498244	7.85635462988044	1.72826459590689	17.0762553855095	19.3018016803889	72.0944140819566	55.4178620290676	94.7163178081015
Moenkhausia robertsi	1.43700407577725	13.633577259363	3.00634083866095	23.6393592188899	14.1748786766375	51.1498049164839	31.625957353528	73.2577161184853
Moenkhausia rubra	3.17505966603549	31.0197561986073	5.84910887514257	50.5395389254068	29.7914436885564	88.8891044724243	74.4007735786708	99.7561423651127
Moenkhausia sanctaefilomenae	2.74597954283246	10.4832926555503	5.44967945523244	19.2384825131433	18.0294467318488	46.0379918604674	45.1903236784717	77.4735884634989
Moenkhausia simulata	1.11064944708343	5.97100949383439	1.81206093433135	8.97834213192204	10.0104101022605	31.232603524094	27.1304255703639	57.0621369063015
Moenkhausia takasei	17.6398560790356	46.8429233328783	27.4369472815928	60.173300131917	64.2747067402017	95.7060876987962	82.5963538547552	98.6797028114677
Moenkhausia tridentata	19.8937892828913	49.7013551887255	34.0427099828389	70.3341861108522	74.5810417823763	97.6431389420787	87.9565042235674	99.1239920245478
Moenkhausia uirapuru	19.2369614632687	25.5375237322172	39.8931889930162	46.42264520503	89.1669493561739	89.544155616344	99.831898090822	99.831898090822
Moenkhausia xinguensis	1.56405021201371	10.9815359027536	2.92122712025913	18.2195434076187	15.3024883456252	58.171914290715	54.2524360718472	85.4123103643965
Monotocheirodon drilos	2.08320645038227	11.1700027514715	3.42635098393956	17.0349944706303	8.53521027750275	37.5566321856871	15.519855184955	61.9375199589973
Monotocheirodon kontos	2.08320645038227	11.1700027514715	3.42635098393956	17.0349944706303	8.53521027750275	37.5566321856871	15.519855184955	61.9375199589973
Monotocheirodon pearsoni	3.07274713304478	8.44904006558254	5.46461384211411	14.2190914303671	13.456537887498	32.0013140924402	22.8270239279445	50.5043360644099
Odontostilbe dierythrura	2.84842478391273	11.8160575438451	5.62877213136045	22.2054372604172	16.961068378831	52.165978668305	37.9240602688945	72.8407307958241
Odontostilbe ecuadorensis	2.0113473784397	6.61205558995802	4.55437635592596	12.7532200266882	24.8853793882108	44.3881274859227	45.0338696805002	65.0256531954094
Odontostilbe fugitiva	5.74510326281231	10.982654476204	10.4225916248672	19.0610634252392	32.9401133929611	48.775627037764	56.6442246411616	72.7512070848101
Odontostilbe nareuda	4.01267763025781	16.5462760992851	7.16991871312404	27.7949471426357	20.076538674619	58.5918881759138	43.0847741590844	80.6016066158513
Odontostilbe parecis	2.81319380435486	16.3081777717914	5.80299455381339	30.797078047767	19.9318703116853	77.4054264862467	47.1240173562543	98.3933312661713
Odontostilbe roloffi	5.2162397928404	17.4579103946397	12.6838950960118	35.176608863844	30.0971095778079	59.8748575275289	38.418980568207	66.2051603406575
Oligosarcus schindleri	0.822062955957177	7.31717509789341	1.74643428297748	14.4088583106352	4.76220092702174	32.9315799772566	8.00065615031183	47.4978437564459
Othonocheirodus eigenmanni	0.381011392474768	7.45072365143675	0.630436290831151	11.4649351757299	1.32392363859192	18.3232822281687	4.48457637721547	29.948946800422
Oxybrycon parvulus	3.0681324553634	15.5101743302121	5.63814687401391	26.6468898660925	19.2215629245294	62.5430710666249	48.3398750586893	85.2124206553222
Paracheirodon axelrodi	1.62469008957391	7.85236072367266	3.1982119314315	13.8768640253244	16.0338732007698	41.7259225016933	46.8711719699654	69.0617419300903
Paracheirodon innesi	2.41899095686259	8.72077531709032	4.06703195246378	13.930203272634	16.3938775461842	40.6632784712085	48.9324321891738	72.6774376064358
Paracheirodon simulans	1.67879558052546	9.54580427437245	3.33404488168578	17.0531854377737	16.9650823787733	50.8242144279836	48.1485764212012	76.1235285004865
Paragoniates alburnus	5.03931406612195	10.4315684982422	9.18702832745374	18.208066981988	25.9281619356781	42.31542820881	51.9218914240765	66.3872454210883
Parapristella aubynei	1.23579994485452	12.16359008214	2.24619440085745	19.9633752445478	11.0558831746978	56.1322677947421	38.114840614208	76.2110478102762
Parapristella georgiae	1.66716731454493	10.8258825235178	3.15786874497568	18.6065761883565	16.8196084154641	55.570749711038	47.8807868929449	78.550563688318
Parecbasis cyclolepis	3.4299666428384	12.1340977794236	6.83195185819996	23.2412510423658	19.5170486781511	54.3109113914373	41.1103627381285	76.0033481629648
Petitella georgiae	1.75296843936516	10.0906926595035	3.13639424018506	16.5390342693874	14.2794034328132	48.9238744010594	36.9636151503025	72.8401143289828
Phallobrycon adenacanthus	4.56819437678805	10.4219116319218	7.61226603875132	16.2178995567299	35.1050633675135	50.2719304241663	73.2862092194967	80.2717021433838
Phenacogaster beni	3.04125866785497	12.0240602501414	6.13722397800618	22.8513142222145	19.404904026499	55.0635489767994	46.4063761574148	81.6818673503288
Phenacogaster capitulatus	1.34503236655087	13.2385541475355	2.17335202203497	20.9210091667653	3.7720705082414	33.9939354880903	5.20755168593411	40.873434254165
Phenacogaster megalostictus	1.89188805211061	8.741845340815	3.85477440499084	15.9310793725091	19.2096397414434	50.2399352273333	45.571635853833	74.9575924125612
Phenacogaster microstictus	1.89876245187377	12.6561809861134	3.68764787113307	23.3941917153652	12.1456281615946	57.6195300673269	31.4720873712251	82.9023130111179
Phenacogaster napoatilis	6.74603241344618	21.5758203534652	16.511174283299	43.1095766401485	43.2906204781078	74.854682557024	56.4811798634683	82.9474656753134
Phenacogaster ojitatus	9.25953636723812	40.0506886080375	22.0526407412564	66.5571226950979	72.1173074954582	93.8025620461761	96.3998459830107	100
Phenacogaster pectinatus	4.30875650879628	9.29813727987253	8.07589332639411	16.3895893383216	27.0289712571444	42.2872261030634	55.4975638501326	69.6715052029145
Phenacogaster prolatus	4.58809231908599	24.2290957904372	12.8699606205873	39.9650699711547	56.1203326236511	88.0289340848929	78.5097518733836	93.2775774741092
Phenacogaster retropinnus	3.77407251328006	14.6262313160345	8.14555367516098	27.8467359762103	40.2501138954699	77.1843255682042	71.356581606146	93.9344356468226
Piabarchus analis	0.458881105938569	15.2707084602377	1.06025921160984	23.6916500069815	4.39370283427118	49.3139121170385	8.68652738960951	78.2587397382209
Poptella brevispina	2.55903836087179	13.1097684566764	5.32821520976856	24.1426552072471	27.0861268370281	69.2309610667025	60.1985077608344	89.6424493470083
Poptella compressa	4.03302176979568	9.90621320948565	7.88031832935942	18.1878286465561	27.0991258394594	48.605820564967	55.818564679336	76.4399907458328
Poptella longipinnis	0.775723518049638	10.1379892818939	1.42461427835596	16.7761993976258	6.82002827113842	49.2599000760961	23.754477877335	71.5599674416338
Priocharax ariel	2.9628474222766	12.5804615370829	5.51724258878765	21.4904326027124	24.6632192484554	60.6284311015252	52.6014761925666	80.2807063795864
Priocharax nanus	0.926917439659752	9.31593220755983	2.66197098845988	20.2721337074834	25.4666864207356	58.0312270055939	62.2586933233992	90.2949305899683
Priocharax pygmaeus	1.32561960178547	10.033403434306	2.60609204564156	17.9140287327876	13.461705818707	52.1333512474436	47.4325354253696	87.5713651737845
Prionobrama filigera	4.58634252957851	8.91763537870966	8.85488934287477	16.4104971234877	28.6603180122979	42.9959025133704	57.2552885799644	70.2339256237857
Pristella maxillaris	0.911621363381995	11.5258230152182	1.59228060085044	18.9364093989118	7.14611437281289	57.6054622637712	28.8094128413729	79.0143730409853
Prodontocharax alleni	2.8852177715128	12.5477278533264	5.52498896687189	22.1957155890773	19.9344104788586	54.1469220093918	40.2112137893833	75.7909875150581
Prodontocharax howesi	0.878678923433518	30.0367397581389	1.56355064999877	50.1268652471404	3.72899105803726	81.920370122528	11.0437341050948	94.6164459128186
Prodontocharax melanotus	3.79060051712407	11.8326340563704	6.86438098952747	20.186775205446	17.9870654942589	42.866703948145	36.4225666182173	62.1833278940046
Ptychocharax rhyacophila	4.58809231908599	24.2290957904372	12.8699606205873	39.9650699711547	56.1203326236511	88.0289340848929	78.5097518733836	93.2775774741092
Rhinobrycon negrensis	1.56003550753431	7.93567049247229	2.96498044887013	13.6041478264024	14.0423666144379	40.3033481422938	40.1825567342961	69.9110303198177
Rhinopetitia potamorhachia	1.99208047984275	10.7311829581794	4.70914536639987	22.2885693406843	32.1220724423075	76.1597631876181	69.1457918222501	94.5383438606445
Roeboexodon guyanensis	3.37603608480616	11.0190428917761	6.9830508200507	20.1130722465606	36.8206558626711	64.4183117981118	75.0100888957837	90.7280113626747
Roeboides biserialis	3.11253515535	12.2789718345318	6.12962735600291	23.0866955147106	18.7295313211285	54.2478664993728	41.155831260783	75.39891057793
Roeboides descalvadensis	1.54960211302921	10.4498834642522	3.33438863374445	20.2122891327712	11.7277145615069	48.9293899659	27.2416994882128	71.9643475145322
Roeboides dispar	0.912203993599129	11.9397284081339	1.70699446274847	21.3109165463733	6.06818532303779	57.9804255731222	16.8906173313897	84.2231882730015
Roeboides myersii	4.71651407027527	9.49173999285606	8.99482279006988	17.4140623435186	28.682234178172	45.4724560791809	56.8519248360556	72.6578460582518
Roeboides oligistos	1.52144094363951	16.7619338306765	2.912639702069	29.1795848098506	12.2677174407979	70.8656077292004	39.7299629017417	88.114399049535
Scopaeocharax atopodus	1.33723934631591	10.3311835643985	2.12761554441298	15.3635651421035	5.54852578837103	30.1798899975078	15.5488436688093	49.3217319597731
Scopaeocharax rhinodus	0.356181928425657	4.60562796283394	0.580280510074625	6.89425890406377	1.72771097137173	15.6521480033066	8.83705344505179	36.4869497675624
Serrabrycon magoi	1.19353036903872	8.69039890768416	2.08231492144797	13.7252618745353	10.2815589652878	38.7263823300166	41.3594394880015	66.1877492023847
Serrapinnus heterodon	1.62789203527952	6.79896170670592	3.16753167323393	12.3304809930908	9.70107943420866	28.9576088081065	27.1906444687674	53.8523085963305
Serrapinnus microdon	3.62432913459201	15.2866075958818	6.52321108640704	25.9850671603645	19.9162089995646	60.3526972284349	41.0278706239118	81.0702213567501
Serrapinnus micropterus	3.22647473384383	11.6270507598817	6.3750924276965	21.48040468424	22.1390930371302	56.0783024259699	47.4864880800249	80.6184931664947
Stethaprion crenatum	4.10449991277134	13.3670185791803	8.13673547755005	25.4235465676695	24.2776470684575	60.2059867226276	48.4154933359643	82.3550424663626
Stethaprion erythrops	2.63825053711891	8.05665761266886	4.93196077012669	14.2619637572772	13.7288145131267	31.29098870448	38.5159851382406	61.6840425095979
Stichonodon insignis	2.50877101962795	9.70051824654377	5.24183094704477	18.8030848742735	24.674566628757	56.2630208056696	57.9181457212873	87.7943183594856
Tetragonopterus argenteus	4.72743375564346	9.70501835615948	8.95037811638209	17.3274966171748	29.1493499883227	45.4971455765218	57.5666661223202	73.2632338808353
Tetragonopterus carvalhoi	0.313635613580931	6.0278577960685	0.718358908040968	12.4140415061507	5.02120145389035	47.90976457977	44.2712923382366	88.5225013310077
Tetragonopterus chalceus	4.76335002841067	9.39801419323988	8.89693310417323	16.5354281005498	30.9673741436372	46.8773960318553	61.620808594354	75.6293960004332
Thayeria boehlkei	2.94586768934092	10.1837308083987	5.80187624648437	18.667407800251	20.5461911953948	48.3545007408718	50.531271194808	77.0755382265046
Thayeria obliqua	3.6562890154558	11.0358584602332	6.77606015770129	19.0708624152938	23.5106843589189	46.9913523016469	50.4523882353345	72.910728372895
Thrissobrycon pectinifer	2.00461493582995	14.6336804225798	4.00814705730899	23.6593764981299	26.7614124367904	54.0571632713034	52.0984954438234	82.1505325829885
Tucanoichthys tucano	3.99279959408377	20.9626810826891	12.6085857029449	37.5376175648764	63.6227702440998	88.4497893110797	93.8068693176795	99.0673745733005
Tyttobrycon dorsimaculatus	1.66027455062204	11.5317590930883	3.34288755994498	21.0304543869504	11.36871740751	43.3381945375173	29.851148775505	67.6096491483265
Tyttobrycon hamatus	1.83386036530818	13.6298823912721	3.57315567426956	24.6255867105188	11.7831752182607	54.9649021826728	40.7569270886832	80.8381349166102
Tyttobrycon spinosus	1.58842044013845	12.4840989274612	4.41525649568971	32.2271068789273	12.2249172294594	72.6266220210748	19.6947832423599	93.734234035652
Tyttobrycon xeruini	1.9342406684502	12.8018583170266	3.58867522374119	21.4542196533667	15.985767691888	53.3334816900902	47.6111350280649	76.5781465341562
Tyttocharax cochui	2.66817826586465	7.34978141322176	4.57500018550891	11.9991712486534	17.1416798049845	33.9464580105539	44.896936843345	65.7041257062429
Tyttocharax madeirae	4.50760328669966	11.8096829099306	7.76753514357043	19.2949250541483	23.738777797586	47.1935911264422	50.7400421571371	75.3040774174387
Tyttocharax tambopatensis	1.65380452977573	8.64808100553521	3.10931701217946	14.7414623349739	12.9227922709134	38.9381639865804	28.4254371274945	60.1605667252079
Xenurobrycon heterodon	2.46582992777408	8.15612290307124	4.39714528438036	13.3974943356543	17.8174203221557	37.5133731869388	39.5255272701377	62.8663016876299
Xenurobrycon polyancistrus	4.46413287104627	14.8503387807352	8.05048351355256	25.1829937536664	25.5502812902442	59.6804750537124	52.6716957999971	85.1601350909795
Xenurobrycon pteropus	2.44745897931251	23.2772788291045	4.61452879497573	40.8120841232821	13.9642349936776	84.365605373431	44.4744053137795	97.0241004871028
Xenurobrycon varii	2.74839293321694	23.3992076356632	6.34783816933379	45.2263340739945	34.2586745297891	88.7345321030403	76.9831225651182	99.1291648578555
Caenotropus labyrinthicus	4.12487162671141	8.73520833314813	8.06227780531195	15.8720333632338	30.8040456859723	47.6398814993569	62.947354093761	77.5075478573752
Caenotropus maculosus	1.21052493383906	8.17009946248706	2.32510269398749	14.2061087480145	11.1303679630124	38.307086335375	39.8360320527775	69.6676391103516
Caenotropus mestomorgmatos	2.80805478324281	10.5032448049969	7.39145172772359	21.0744929149209	43.6049790481608	65.9031124574028	80.7664225887582	92.9694586394526
Caenotropus schizodon	3.66081744344007	14.2154525021914	7.14522534069421	25.333840907318	30.1731365081281	69.6286862473848	64.8920335316228	91.2445698863902
Chilodus fritillus	5.15068337602533	18.9275438013117	9.61354319942946	31.9066441706893	26.225484544377	65.3158225614001	38.8408761413985	81.6548973631345
Chilodus gracilis	1.35873369770192	5.11113787435725	2.83023828948495	9.67257954714062	19.6105271081747	38.3778764946402	48.3635787146033	66.7249784175701
Chilodus punctatus	3.89948624638664	8.89438514024392	7.2014349371541	15.4590755627761	26.0917077294214	43.090399161745	55.7893607345123	71.6928808466536
Acarichthys heckelii	3.75163461856444	11.1764235906974	7.18037289778397	19.7686865879307	27.9523703801817	53.7334967838164	58.2659120837668	80.1046117048651
Acaronia nassa	4.64367793798317	9.8041447851876	8.60407613444493	17.5061204637569	28.3381271367203	48.1995452129123	57.000219793603	75.539294865338
Acaronia vultuosa	1.26518177816851	9.38381062610167	2.20325858748829	14.8393496351035	10.6143920349523	42.1718252127026	39.6477935945556	66.6146622679414
Aequidens diadema	1.40401208749466	4.53939836871937	3.0080820248225	8.69453746394426	21.765083173382	36.827000719665	55.8740032035914	72.7293766345805
Aequidens epae	3.81426479102878	15.1588979604128	7.10585320399673	26.5092368718633	25.2463977114233	67.0779647913095	59.8805532230104	90.6693124915218
Aequidens gerciliae	2.08087631820118	14.7074974064307	4.40320368717542	26.9651646049045	31.4790574185299	80.0204103647159	64.4840479585149	98.2784772616818
Aequidens mauesanus	2.61833022741637	11.3073118655731	6.11748922116911	22.642761931675	40.3121932852654	75.4605381435919	67.9803400909827	92.4508726553602
Aequidens metae	0.133741836435653	2.05110048080066	0.307948414901739	4.31509316637432	3.57847035081452	26.8258876184889	19.3875658105042	64.3827074923368
Aequidens michaeli	1.7015235046227	11.650681669529	3.34204692124322	20.0753599919122	18.271858491425	63.5120689736701	61.1063821637229	89.161152281752
Aequidens pallidus	3.32602513910497	10.970272321863	6.55323351303473	19.7735151361905	30.36762083764	58.9350338001608	62.3514603984653	83.0026746275947
Aequidens patricki	0.849926282192197	4.83183565566106	1.38469666110655	7.18515522933689	9.30358042666663	26.0658929881768	36.1732584895693	60.6569302285416
Aequidens plagiozonatus	2.12660097841344	16.425118674455	4.31977027859726	30.6716703496964	14.3924483592844	71.1134247993898	41.384563846287	94.7720888671902
Aequidens rondoni	5.43119087825024	16.8554177787772	10.6392654126667	30.3132537352848	37.7711904066333	67.9146308634039	79.2144814868897	92.3010730252542
Aequidens tetramerus	5.85187602645096	10.1377932857202	10.8767214255568	17.8330847850285	34.5303324419371	47.228068765361	63.2645266680645	74.2783962118715
Aequidens tubicen	0.944078759120795	18.8000375758761	2.01652312036823	33.8021068441955	11.5488524557177	74.7586921720506	41.3927535979067	88.1375870559389
Aequidens viridis	2.50938819409902	15.7275149741575	4.8358157566224	28.9665862739806	14.4433461300973	67.4207080302905	32.6865568695283	84.1825363520465
Andinoacara pulcher	1.04817167849312	9.34628799207668	1.80488354400172	14.7447476312728	7.74413894418743	39.6419928176004	30.8871122075549	68.6746977567205
Apistogramma acrensis	1.76571587683648	18.0801445705291	3.13695116129044	30.2147515515914	10.2679830327118	69.5309181771675	42.8922576857039	88.987081036683
Apistogramma agassizii	4.21389133814517	9.88216421201899	7.98611203107039	18.0558917478885	27.0045124682315	50.0590346635469	54.799167458367	76.9146334007507
Apistogramma aguarico	16.0131737720838	48.4634519106742	27.2445232851148	68.0796609056871	63.0034536472942	96.5122257130604	78.0854148374599	98.3573161346012
Apistogramma alacrina	13.5074461832122	44.9496245165415	26.7562240096625	68.4343157191213	55.8825598001953	92.1528363178153	71.431555655843	94.3252441063215
Apistogramma allpahuayo	0.300848405238604	8.68599438634773	1.88267682791381	31.7959808246376	43.5899274327692	94.1902529683168	67.4809649339416	100
Apistogramma amoena	2.44815914032721	15.5799723282523	4.63933431930518	28.2033360758629	12.2579421897678	59.7214531565554	24.9853022001992	77.5600183513228
Apistogramma angayuara	0.541899625129046	16.6359294047708	1.11175280359345	29.8504910811257	6.12030807601408	76.4831046792255	37.6965253901184	86.6949005089396
Apistogramma arua	1.22223404120286	39.9668651598513	2.2607870008592	60.7878412825275	7.54067352209514	94.0541940933153	50.6774633919173	100
Apistogramma atahualpa	0.300848405238604	8.68599438634773	1.88267682791381	31.7959808246376	43.5899274327692	94.1902529683168	67.4809649339416	100
Apistogramma baenschi	0.342073079275849	4.97183163072859	0.516711649740653	6.91217208517074	0.997479558860994	9.99625672624295	3.21696276506196	15.8172122354125
Apistogramma barlowi	18.5330792793646	56.8706472308256	42.124777547984	71.3249318783017	93.1599923941644	100	99.9999999999999	100
Apistogramma bitaeniata	2.18691371384922	7.42310159999262	4.90359633035031	14.3323850610524	28.4891423475277	49.3617727127665	57.8126577134614	79.8503203384468
Apistogramma brevis	5.8904359588654	18.696477455412	17.8382204194733	38.3656185159241	67.9825197980349	90.9934395782498	89.6501981235206	97.4224058808121
Apistogramma cacatuoides	3.19612012504781	12.0228747175399	5.69420569908924	19.9586874171931	15.2815425735824	39.5422842020115	37.6127355084345	67.0176072692701
Apistogramma cruzi	1.99862167774842	8.07209969583974	3.54790184805508	13.0805398815811	17.6051229768092	43.3792247180429	42.9221025348571	71.81957911056
Apistogramma diplotaenia	1.56060371368747	8.92935122726394	3.09228905190663	15.8441583062487	16.0050869380267	47.4181030955534	47.1050118287795	73.2099521853349
Apistogramma elizabethae	4.58501133488097	19.2734889636121	15.1073212215193	36.8819172256748	68.6541332420005	90.0773457202879	95.7930696827566	99.4688297837287
Apistogramma eremnopyge	1.22344033537242	17.1120231139393	1.98001809604055	25.6401578351056	6.73286969013143	55.6898400051691	37.9790360021962	88.4249441539162
Apistogramma erythrura	1.94682819179447	21.3389675945401	3.97539350150316	40.435896262111	11.9474127938913	83.6721724755202	36.8437059196393	97.4874470612728
Apistogramma eunotus	3.00394087143279	10.2790177170688	5.73297564070727	17.351808818757	24.8397281722273	45.1249056200777	57.4267088516735	77.0766816242314
Apistogramma feconat	0.854438713437189	18.079443163832	2.98597431393401	34.9721430127226	38.9012450936734	81.5585737883307	64.2127833175553	96.28281876836
Apistogramma flabellicauda	12.2650396164113	45.867039083574	22.4958142221205	68.5781863056099	53.0149988864382	88.4115798066325	74.7506155713797	95.4804813972513
Apistogramma geisleri	1.73005477537437	13.3076672678216	3.75982844955411	24.7503820315603	24.1430228678555	68.5261703582398	52.2001866888498	86.1732100365855
Apistogramma gephyra	4.13228943114553	14.6021590567123	7.85839891126332	25.9667655556281	29.1477828378233	68.5612633168769	59.2135274948648	89.0344946758172
Apistogramma gibbiceps	1.72771258937129	11.3845967495764	3.09370777147833	18.6496704468971	14.9669279853255	55.331641236658	41.624105637241	73.9967327089576
Apistogramma hippolytae	2.84618100066825	12.1694472611705	5.69666615448763	22.266738788134	24.5997903833515	62.269275802386	54.2706851457171	83.6630644445172
Apistogramma huascar	0.300848405238604	8.68599438634773	1.88267682791381	31.7959808246376	43.5899274327692	94.1902529683168	67.4809649339416	100
Apistogramma inconspicua	2.49013201120344	15.4069446290507	4.85076819518109	28.6274939089061	13.138527202402	60.0287243098162	27.5994044203936	74.0348229474513
Apistogramma iniridae	23.3233955870786	45.8803610350161	42.702237237988	69.9628018584231	82.4958897738059	97.1499181685562	95.1194957427654	99.1805207388539
Apistogramma juruensis	1.29404901034238	15.1583648420789	2.05135086763081	22.3810538054547	6.8737229509399	52.7578218505185	40.8038794245255	96.162040628125
Apistogramma kullanderi	23.0698223568942	36.9732118477424	52.7718835249154	65.1523039766861	90.1389348240559	95.0152768014898	99.9786251124925	100
Apistogramma linkei	2.94669011636199	13.1300122242421	5.80029905466891	24.6732104395828	16.463657100551	54.5751835814566	36.9860273763957	75.4237254025065
Apistogramma luelingi	1.50517093288763	8.91869225434533	2.86937544168308	15.6542913646046	10.567711404208	38.7256882155573	25.0467714543357	59.5511098636816
Apistogramma martini	0.300848405238604	8.68599438634773	1.88267682791381	31.7959808246376	43.5899274327692	94.1902529683168	67.4809649339416	100
Apistogramma meinkeni	1.38646192046469	9.02578885974781	2.74422088317446	16.2111334967098	14.3671367422681	51.7925567851663	43.9292198867245	77.6595999610444
Apistogramma mendezi	1.66158799131771	11.1416313600725	3.23980218803106	19.6595270194728	16.0018798306664	57.912348394806	44.9565509288802	78.8721759127284
Apistogramma moae	0.718867515924061	13.6441327194587	1.33456713287461	23.0904757887073	7.52280490973888	72.5595223243683	41.4812661982825	99.9245062151345
Apistogramma nijsseni	1.18062347234604	21.7323799451818	1.81439913440422	31.1122254537667	5.39966245390388	59.9370053653458	33.326849750028	89.5875337546649
Apistogramma norberti	0.300848405238604	8.68599438634773	1.88267682791381	31.7959808246376	43.5899274327692	94.1902529683168	67.4809649339416	100
Apistogramma ortegai	18.5330792793646	56.8706472308256	42.124777547984	71.3249318783017	93.1599923941644	100	99.9999999999999	100
Apistogramma panduro	0.249777766471832	8.43724980032332	1.08511518441364	22.6332287636395	38.2648237101943	91.3920508088447	57.4984588943115	100
Apistogramma pantalone	0.300848405238604	8.68599438634773	1.88267682791381	31.7959808246376	43.5899274327692	94.1902529683168	67.4809649339416	100
Apistogramma paucisquamis	2.25230936109141	17.1700170452834	5.55315555583428	33.6694858153985	29.2190110483744	66.6397199563128	55.1579499980814	89.2870062116759
Apistogramma paulmuelleri	0.238033380937276	8.62499247816936	1.03181962661991	21.8573110636447	36.5848644892546	88.5132141065825	55.7088693699888	100
Apistogramma payaminonis	0.992715100107136	9.32774490028708	2.90436065451904	22.7478440939715	12.9963771897955	55.3310421806822	24.1568187087222	71.0134774268901
Apistogramma personata	5.23438020094826	22.3549020120218	15.4089535182884	38.3963680175954	69.901462502453	88.5700522213619	96.1572838731586	99.5196590352308
Apistogramma pertensis	3.5182203477571	11.1133674264629	6.92426317406083	20.4751897996477	27.6286581043053	59.5979019174104	52.4379059630824	80.3377799228141
Apistogramma playayacu	3.47109819346584	37.3264692153845	5.47709870000372	50.6846665032193	12.070588846476	66.5862018264713	17.2561129475844	72.7814404562074
Apistogramma pulchra	3.18902637867174	15.6007290337924	5.75519098481528	26.5608506000592	21.8506264878027	71.5530237978362	50.1784856272469	88.8070704905615
Apistogramma regani	2.65322791843889	8.66179276084507	5.67510394773848	17.0681950203898	27.4756736578427	53.3468826650451	58.621307635467	79.3973922688318
Apistogramma resticulosa	4.21708889487945	16.2477245363236	7.33969967070771	26.7777994002086	22.8567931684954	63.5855836568234	50.0501589432959	85.7726653065318
Apistogramma rositae	0.847138807449186	39.6313047310052	1.40944147663414	60.9597754598782	3.30256309922127	84.2724055377835	35.4377529375767	96.234787529786
Apistogramma rubrolineata	1.21316151104402	14.0195524714801	2.30946457007918	23.6982382009738	7.90089803724484	50.8894004805091	19.1105090237666	71.8289148873849
Apistogramma rupununi	1.4813511791048	9.89460576557622	2.88691104210629	17.3749486620843	14.409226179475	50.3781662206211	45.2965390912158	74.5568134426301
Apistogramma salpinction	0.541899625129046	16.6359294047708	1.11175280359345	29.8504910811257	6.12030807601408	76.4831046792255	37.6965253901184	86.6949005089396
Apistogramma similis	1.50392187404942	9.98491375537401	3.25942623558252	20.5063106872792	9.48015494730067	46.6348990090724	17.0206839706047	65.429395598692
Apistogramma staecki	2.52727879642137	11.6968674827303	4.97297979114778	21.6584179020763	18.8085521642468	57.9924543098767	48.6377427345044	85.5490515338278
Apistogramma steindachneri	1.84941021967896	17.0704864886272	3.543993810606	30.0276455392386	13.6637559257446	70.3268524002913	40.3758049405039	87.195563410002
Apistogramma taeniata	2.22863287823053	12.4667180056235	4.45692060585579	23.7187091164899	14.417600104877	58.5068017124311	32.2503924157233	76.1940807183391
Apistogramma trifasciata	5.02793144665508	16.8400542461124	10.1470419973804	31.0204831470067	29.9319656876406	70.1346337555849	49.8909598377599	84.1704986765272
Apistogramma uaupesi	1.71021230590774	9.82143931879175	4.02972105585893	16.7147061689239	29.0147740978294	54.0661963128719	58.4279243490089	86.9335477415515
Apistogramma urteagai	1.01928793974518	11.2429603471249	1.8115444701582	17.6396925696103	8.53793588105397	47.2410649279542	20.4339299349465	72.7571225565731
Apistogramma wapisana	1.4260175554021	14.9066692207897	2.70400784844324	25.7064823648411	11.8316443791383	67.6645908119095	38.5300139218918	85.815998293976
Apistogramma wolli	3.47109819346584	37.3264692153845	5.47709870000372	50.6846665032193	12.070588846476	66.5862018264713	17.2561129475844	72.7814404562074
Apistogrammoides pucallpaensis	1.55737707903979	12.3495510227656	2.43837114627288	18.1176309809553	7.39235539553113	38.0207846921886	21.8087958073286	65.5295568121191
Astronotus crassipinnis	3.30784296254108	11.028521560607	6.38315165969062	20.0509079912035	20.5545460312696	50.9775679729615	44.4131187987487	77.6653816251755
Astronotus ocellatus	2.71176974630183	8.6627503014719	5.35436752218033	15.9148597595942	18.8731498494869	43.1738621855808	43.302600089025	70.3857470232686
Biotodoma cupido	4.61187066302992	9.62817653382634	8.56455683113555	16.9476033009282	29.4480682948124	46.5420822241681	58.8769317603214	74.8853888472431
Biotodoma wavrini	1.47293932715381	8.55370439584929	2.99644993976332	15.7675940195467	17.0758723782033	52.0182217924355	47.5106950070478	76.3626276676613
Biotoecus opercularis	2.68464225790818	11.5515527736694	5.53151232873567	22.1441230488567	23.2426126048461	63.8914761059482	50.8739970429672	80.018456663208
Bujurquina apoparuana	1.02354120985678	9.31430437007077	1.59897394790625	13.5226690841841	4.72813340014662	27.8520360196255	11.7211779283588	42.2432187502366
Bujurquina cordemadi	2.78396052311897	18.8445520548286	5.01807758064077	31.7998725014777	12.4653764087857	57.4171466946656	27.788187407161	71.7803809851371
Bujurquina eurhinus	1.89628388024605	17.3373040840243	3.50869513448377	28.6264147478352	11.3758925642551	58.1177689782793	25.1572989633233	77.8117075639944
Bujurquina hophrys	1.25661010014011	5.25355113307609	2.0737824252072	7.98098751098844	10.6581836457676	26.9218366237404	28.9331571079642	53.6212001141251
Bujurquina huallagae	0.933250864293405	4.19970947290058	1.59671970179397	6.66255140251515	7.79983843794238	20.9967551072393	26.5619399366986	47.8176151505108
Bujurquina labiosa	2.20894950153214	12.4091842099716	3.65453052906097	20.0843382695239	6.62533169136978	34.4930895050112	9.91660624846498	45.9131069941285
Bujurquina mariae	0.618665195166105	2.92862726089281	1.14865806797028	5.00786577406467	11.3762065508277	29.0235203539517	36.335371068714	64.1561810647206
Bujurquina megalospilus	1.87533744749511	15.1401326271171	3.12368497514545	23.399371803356	11.3481858207701	56.8735304280946	38.0611569352272	84.2557868309365
Bujurquina moriorum	1.37087014927211	4.65810265630592	2.39179051365811	7.54132462511285	15.4842435085615	32.3144848534514	37.841783029932	61.0720048494829
Bujurquina ortegai	0.766304757170417	4.29980839055549	1.30554600338067	6.74203465457897	5.40780619012802	20.8083997597761	26.3242311104579	56.2716480135307
Bujurquina pardus	2.4385010051921	19.8069018552197	10.7517867698667	40.9994054800884	47.2712439172003	82.1266327430361	70.6156307263527	95.4712670549169
Bujurquina peregrinabunda	8.10636662632183	20.4636801913836	20.8823271833126	40.5330836711362	57.2403741412393	80.2301161069501	81.5929861191466	94.6190788199495
Bujurquina robusta	1.41691958707672	11.173266550451	2.40173043945902	17.6988099355004	7.84317690599334	42.7853087574138	21.5521033867007	65.510008528382
Bujurquina syspilus	2.98826079236549	10.4249135358564	5.26565559038654	17.0995895026602	18.7167557623285	44.4595942297387	38.3290524012496	67.2651113592698
Bujurquina tambopatae	1.29663980831148	11.9455973468144	2.43537400529074	19.9350743163137	8.87875351577508	44.9140661924038	19.8807535444284	63.0759740264917
Bujurquina vittata	1.64462644229382	10.2772404631635	3.21474663396486	18.8540473847739	10.6479498097888	46.7619280297416	26.3014945082839	71.2336548923911
Bujurquina zamorensis	1.25952224863991	8.9505577035071	2.32216758413379	14.3608948786772	8.58605112289243	28.7120285895188	20.0856567303072	44.2023439541298
Caquetaia kraussii	0.281982629348769	9.34957600361119	0.448695747654375	14.0222248746436	1.00494687594909	24.3594126250117	3.5197816881697	38.5626144471669
Caquetaia myersi	3.84253583167121	13.8596379778113	11.3425778453106	31.0378441931937	44.0619367789965	77.2427186939612	61.8719747093693	91.8917296886779
Caquetaia spectabilis	2.90080696075944	11.9780514956131	6.14057284087294	22.7725714366596	30.2367424375675	67.7606538732611	62.4229891268028	89.369484855522
Chaetobranchopsis australis	4.4064592896608	18.4328745223317	8.88504520793109	33.5398026692991	26.057755551876	66.9559838691208	64.4091082337539	90.9636028509519
Chaetobranchopsis orbicularis	3.24803176131214	12.508105409354	6.59576117782016	24.3857854696422	21.3202807456885	63.5366403226391	42.318552791694	83.2921199742669
Chaetobranchus flavescens	4.7160990816906	11.5682759721459	8.496320344132	19.9519863039677	27.3294063232802	50.9766553531426	54.7007260855254	76.928716965666
Chaetobranchus semifasciatus	1.85739534245394	8.05416629813742	3.76553585161354	15.0855036248781	18.4585136536207	45.0084075962255	48.7110702589266	73.9087474637974
Cichla intermedia	1.32183431030861	7.58465358600579	5.99806428532575	26.5559902602092	36.6490766957495	79.6434478376641	61.4875521711286	91.519266546064
Cichla jariina	14.4649902788023	37.3295716477298	41.0337937327685	66.0514744728013	84.4780191407556	97.846691262032	99.0251415003073	100
Cichla melaniae	1.48916021397979	10.814859925254	3.85151450341877	23.4168850708055	29.5313323991244	78.6594216635764	73.2863855387049	97.8832463094038
Cichla mirianae	6.08971123828152	14.966342249519	11.2828174028614	25.7046935179735	46.9933229983196	67.0848703438371	84.1975352386925	91.6430499915193
Cichla monoculus	3.95386077294857	9.72495867101513	7.49238397441932	17.2077749325255	25.6645431856684	46.4409720348004	53.2154058394551	74.2626683978394
Cichla nigromaculata	3.11357588813238	18.7364192680747	6.23213690098445	27.2659153040522	40.1687480120832	71.5361400738743	73.29631143687	93.2983252350839
Cichla ocellaris	2.19564411821679	9.27880542732684	4.44088818042393	17.3640727937121	16.2661711460768	46.5330070048788	40.560009590245	73.8483558196829
Cichla orinocensis	2.11314172084767	9.23562270179002	4.09360532465781	16.3191548682159	18.5296389222268	47.7352221976246	47.1555397993006	72.6366024416239
Cichla pinima	3.30906118040381	11.6526206101892	7.26282828515939	23.0653554678823	36.9422519676102	70.5891949796387	70.4760508903916	91.8419246665468
Cichla pleiozona	3.89650104104131	13.1409511339764	7.92094070472346	25.1719310012449	24.3892253751354	59.9964586633181	52.9082804160258	85.6951687000591
Cichla temensis	4.17244309540301	10.5358604004233	7.91718504131828	18.7847581045657	31.0040959126768	53.1554936994215	59.7231994314863	76.8506732436049
Cichla thyrorus	0.905533443808135	18.9190837838213	2.25653284147037	38.8143127503899	13.2838204559477	77.2236332425136	42.1966477385998	89.6865092822347
Cichla vazzoleri	1.28600406944354	15.4503343096599	2.52651851365039	27.2733492901032	12.8317974277519	71.7738039301801	45.5961467662322	91.6642405379366
Cichlasoma amazonarum	4.26355311819759	9.55764501897922	8.22473693260218	17.3581586370531	28.0976608939943	46.9575420123165	55.7632671228793	73.9007797261421
Cichlasoma araguaiense	2.57372913084569	19.3187546102202	5.33739448281155	32.9636394143125	29.2010379003977	72.4781856079447	74.7735788367634	89.2585281786775
Cichlasoma bimaculatum	2.32427452575226	10.5187985532969	4.66410607693894	20.1046294647738	15.1928542840657	50.8991606915512	34.0505842900431	71.8706618616848
Cichlasoma boliviense	3.7703571379737	12.492578897987	7.60922082978075	24.131613610842	22.6820948758998	58.0144367514628	46.8926390511404	80.673730370526
Crenicara latruncularium	2.63898205774559	16.2004084719959	5.09337026320699	29.739174252912	14.5802040561072	64.9310234904665	33.7732403748836	82.6461701894185
Crenicara punctulatum	4.97571225092122	13.1684872816763	8.4399728626525	21.434633141217	24.11919905505	48.9321920445774	49.3860831131773	76.1568255726062
Crenicichla acutirostris	2.992488580098	12.406964096711	6.36917036492558	23.8566163054223	32.1969879297683	72.2345750102743	64.0238058552275	92.4608036815843
Crenicichla adspersa	3.83357234264171	16.0689090953197	6.93706532597671	27.1543485595373	21.9326935576111	60.8768282345405	47.7396021457348	82.844515020071
Crenicichla alta	1.9571608482098	9.48344388175397	3.96559577488655	17.4504112824765	18.9509114846127	49.0785528873167	46.7410320016955	76.0904036266874
Crenicichla anamiri	4.70004830880043	44.8772028858163	11.997003670343	64.9975078335064	69.1660609403756	96.6119709059765	99.0439857180137	100
Crenicichla anthurus	2.09363251180287	6.82575020489791	3.51474188023806	10.6278743827461	12.7824247436273	26.87203088501	34.3451245462908	53.3938679121617
Crenicichla chicha	4.92902772898882	14.3544051300277	10.9681150612105	26.9890215850947	68.4798568366	79.0906512232152	86.8026871722684	93.1835994554029
Crenicichla cincta	3.01191215871329	10.7898042500462	5.61119584486129	18.7963018000227	23.241613834622	52.4995190262409	53.2723447248715	80.7062077295528
Crenicichla cyanonotus	2.49701530151523	12.3675481340663	5.08037323788717	23.8474069848955	14.5399267154808	53.2669268300555	33.7455503162292	75.9222146509812
Crenicichla heckeli	1.86463851120943	13.0477301549785	3.52845040335803	22.8221207121164	11.4755983989368	51.9542616078948	26.9628281716793	70.9414770178458
Crenicichla hemera	2.23481136194404	14.3304551103541	4.56383636365615	25.2151903022284	32.9282893098159	75.5627817825242	67.1407202879401	97.8247134058615
Crenicichla hummelincki	0.183501067819567	6.30937721943146	0.248058743028215	8.20002685725287	1.12815000423686	28.7944484571296	8.13980487677738	65.9716603346184
Crenicichla inpa	4.8979877832953	11.6324307718638	9.49852006202505	20.7080014977373	38.051671710348	61.0390120817425	67.7471953030892	84.5324573674394
Crenicichla isbrueckeri	1.51047983053566	11.6717561938805	3.52461336803267	23.1586497135414	27.0653452185267	74.8494321227305	61.3904731970304	95.620172254657
Crenicichla johanna	4.34077632887762	9.48776752388086	8.22192283109306	17.269150128071	28.2585909788155	48.7920114355303	56.5882110253951	77.0364152819147
Crenicichla lenticulata	2.68102011257814	9.20671254440992	5.37677444731739	16.8055389214703	24.0980842657294	45.8786494040778	53.5701833819941	72.8541761350844
Crenicichla lepidota	3.7848773323629	10.3926107986316	6.97016026761278	18.4226103179427	18.9993318366254	42.0707071767475	40.5372311466533	67.5728030714809
Crenicichla lucius	2.32454208542574	7.16776455630124	3.84204475141688	11.2099458857185	13.9201229729472	30.0178696625767	35.4865438427703	55.9503380370029
Crenicichla lugubris	3.1664546639066	8.57345382788139	6.14991885528723	15.4225356593302	24.6868763619826	46.1435712885533	54.1977059195138	73.8956934987569
Crenicichla macrophthalma	2.57054917025616	11.1917757400119	5.10737035121527	21.1125153304056	18.6276695738186	59.6669356746363	41.791691892488	80.2526046193435
Crenicichla marmorata	3.50982185017762	10.9028261821406	8.04063928062367	22.9017637766632	39.0745871086197	71.5432170127617	67.8305751775395	89.3646192649159
Crenicichla monicae	32.107447266976	48.2038444363836	48.2210569579596	59.8810106471219	94.7349806843331	98.304540004108	100	100
Crenicichla notophthalmus	1.67138659106526	10.0408773185945	3.1644682412096	17.6278648472252	14.7987841357673	54.2501649237857	44.089215027819	74.5564438467112
Crenicichla pellegrini	1.47137749124349	18.374995570116	2.66220733787664	29.9731476087696	11.9819188249572	67.177661697162	48.236934841412	89.4868700058442
Crenicichla percna	1.68291827932178	11.0696988834784	4.5073646759526	24.7311112851695	32.1879028506156	79.4437694942081	74.8600154436318	97.2466646076388
Crenicichla phaiospilus	3.36388608551917	17.2438647965321	6.46674406187348	28.3351907144701	29.8129802393703	66.6788743375464	73.1455258247078	87.6132094146399
Crenicichla ploegi	5.34324615626413	27.9633346184055	9.80132843594357	44.8475807874308	56.9192691479096	86.7657000719799	84.5316097315444	98.4613687291995
Crenicichla proteus	3.62763560592497	10.1484006135012	6.36669170046251	16.9235307385749	19.9450396712948	41.1421906180804	42.5075400958433	66.6167167037712
Crenicichla pydanielae	0.343114543681722	6.49589515185875	0.725421996721364	12.711888588158	4.93321760200379	53.4950201292433	31.998775557774	77.9999191560787
Crenicichla regani	5.39262099801025	12.0077222617041	9.8357560838352	20.8765261428411	34.9954365755161	59.2308008048189	65.3159110047792	84.5756463700676
Crenicichla reticulata	3.48461914832017	10.4147438449818	6.80462592279509	19.0655729134646	24.3165330902385	52.1824817980087	51.3030225527711	78.0876848180443
Crenicichla rosemariae	4.0742943942739	25.3567778595502	7.3977068518111	40.2123654952351	26.2342255975727	76.9279906952897	70.7519556936972	93.1699904902533
Crenicichla santosi	2.27696211704677	14.9203182453456	4.64447714726684	27.9559888179012	18.3262307773722	68.4473986666343	54.271242059947	92.6330533138341
Crenicichla saxatilis	3.81703291768299	8.29553499578121	7.29893286554974	15.1075126979935	25.4514435212551	42.8649762679688	53.7236165880155	71.8237751369478
Crenicichla sedentaria	2.65941024289494	7.13702376527599	4.78656462048557	11.8784382753156	17.0086064613014	30.9971673011461	39.0630549094347	52.9633977454024
Crenicichla semicincta	3.93236298409821	10.9060907027992	7.46335286956945	19.9165404254611	21.4136658903967	46.2280645305617	47.2154568617292	72.3028009081706
Crenicichla strigata	2.80144366828728	11.0079904562396	5.41349136227689	19.638548274875	22.9311513488591	57.8313862672532	55.6905844786807	83.9787877351501
Crenicichla tigrina	1.31186828969073	18.3937691459366	3.28506180139297	37.856458592731	19.5861828811932	74.5291050472644	45.1130962512725	87.4230210588735
Crenicichla urosema	2.74839293321694	23.3992076356632	6.34783816933379	45.2263340739945	34.2586745297891	88.7345321030403	76.9831225651182	99.1291648578555
Crenicichla virgatula	2.426320316309	17.9137008046588	4.09770864683085	28.2772292527827	14.5250217623452	65.7681615094597	34.1153072862652	80.8802390532516
Crenicichla wallacii	1.87517631986064	8.64420873225464	3.63781434367507	15.5429585785429	14.8921570884318	42.8982419744723	37.3824279299795	69.4099805369924
Dicrossus filamentosus	2.02906852535099	11.7748578486375	3.98376176269799	20.7572609720988	18.2918497751074	53.8606640013909	48.4235566590674	75.9937011937493
Dicrossus foirni	1.34129391579099	12.3393543577176	2.45197112529122	20.4553091402497	11.8414092998855	57.6124808804767	38.6482271562944	76.2895102909314
Dicrossus maculatus	2.64793493482078	13.5485613074628	5.01549354359645	23.8990012833016	18.9761721009777	63.1128791920763	48.065112653017	83.3671427527501
Dicrossus warzeli	1.42201326154282	10.5362188371933	3.50473394567344	22.7600761315122	26.4695782081102	76.5076648335301	63.8588489111224	96.1581328601014
Geophagus abalios	1.10116102068088	6.93183791053932	1.91208806079448	10.9617311580442	8.11088366642763	27.8772965249671	37.6351362182286	61.4049830091807
Geophagus altifrons	4.4002535297054	9.67230664029258	9.36479661157885	18.9304926703837	40.4660815740691	59.9550762784797	68.9461198665342	83.7055230575849
Geophagus argyrostictus	2.44436499120748	11.0170121904236	5.48398682407612	21.5806393793787	34.5376815496948	70.7723464727475	67.3565253977767	88.9896098092879
Geophagus brasiliensis	0.953070016866455	6.97705290619147	2.03254703183679	13.2936726624075	9.01098420521836	37.6388299815224	24.5866011440484	63.6359511415008
Geophagus camopiensis	6.37186559586427	26.3275276194725	9.22548903794186	35.0129013685385	18.2253686613171	51.1349671506732	49.1870880850399	83.4466718671765
Geophagus dicrozoster	1.35888364629619	7.63070957200444	2.20368784044925	11.3489800457713	9.68445466074099	30.921082648546	38.1103137680653	61.4726151895703
Geophagus megasema	2.54694105679568	13.3346514132253	5.03381925809577	25.0585741154841	16.0702996382439	62.4787125569884	35.4912727193195	86.2676836991974
Geophagus mirabilis	0.798308177912785	13.0812011714368	2.18849044654424	26.2444496346538	28.3726832353638	77.0705250968463	54.2796373454711	99.0899483893926
Geophagus proximus	4.20347486261721	11.1474429317075	8.24555768109287	20.0507115078857	33.4455133199157	58.6753762111777	63.3178543945268	82.5164019234594
Geophagus surinamensis	2.36778566380661	9.67717032922294	4.85611075471037	18.4675483982574	17.3421489972929	48.8428018865103	42.7610473815038	75.0828607291278
Geophagus taeniopareius	0.781707079747658	4.73371891883876	2.80435115077195	13.7238951019878	30.2651774434404	65.2402772622069	56.7077819506784	88.021546015751
Geophagus winemilleri	3.39578606263698	13.7047011756322	5.9460038115558	18.8235034855281	37.5793626346643	56.5672710302891	74.662761135698	91.1056713319332
Guianacara dacrya	1.27398330466167	16.03234112669	2.39148106946538	27.4099935860659	10.3429099422321	67.4236762338552	35.6131481180234	83.9537518351009
Heroina isonycterina	1.14270080138523	6.92084256153114	1.93399763048585	10.9512963874489	7.12278230353714	26.6066422573059	19.9254910092785	46.8575186482358
Heros efasciatus	4.77854203970187	11.4782470621969	8.83831603618924	19.6145528212485	31.2480512746879	50.2789730968969	59.3932114880819	76.902924583669
Heros notatus	1.35588375958555	11.3108626232222	2.760407617033	20.7318637845904	14.6118035704744	60.9573511709564	41.0843691735879	79.3735285828699
Heros severus	3.03523412802636	9.42982595415782	5.80824094302081	16.9546898124401	19.9006820685356	43.5226684586579	45.5786662674788	68.0480207740498
Heros spurius	3.72506238115405	12.3949935407504	7.09791922545671	22.4891841779298	23.1682157444492	56.3569281351421	51.2535393338201	82.6396337470985
Hoplarchus psittacus	1.78433575150954	6.7897213616728	3.4728901161192	12.0434328731944	17.520869656491	39.4837333421444	48.8103912447636	70.7324658038771
Hypselecara coryphaenoides	3.62627017105751	12.6349359247662	7.02757516208442	22.8565252497473	26.5739958072003	59.6079958105363	55.1482291197768	81.8342764995094
Hypselecara temporalis	4.31829401171443	10.7225546467682	8.10555219707884	18.6114332055831	29.9209206866531	50.1720161192748	57.3422881195706	77.0214708967892
Krobia xinguensis	4.75746758727351	74.3507541987925	17.7511320659181	87.5336080677636	69.7455470337054	100	99.9999999999995	100
Laetacara curviceps	1.95233187632527	11.3355897925612	4.19318342183541	22.6239461395866	17.8245095060941	62.581602592756	52.7142460269822	89.9323115974534
Laetacara dorsigera	2.28918042505805	13.986728138432	4.67629488420785	26.7798133659339	15.1759562019409	65.3924067754585	35.1369545655132	89.100505002996
Laetacara flavilabris	2.20486480240731	7.85349783850457	4.39328495531916	14.4572253021209	17.255696344022	40.5145813111918	42.0476072246344	68.3407091939253
Laetacara fulvipinnis	2.8089677922602	16.3594453309074	4.94260445046399	23.2111276595326	29.2197486171253	55.6579968883196	61.2652272226956	87.4385839212444
Laetacara thayeri	4.02776802617717	10.7129649913252	7.06937370159349	17.8850241085381	24.5759104213262	46.8002820279507	55.5651475103756	75.6974877074027
Mesonauta egregius	0.317958740891046	2.88345323880609	0.454260913986181	3.85534241716349	4.5362836759094	21.0838481323747	29.9739593553101	61.1827249576953
Mesonauta festivus	4.82042344529256	9.90857144966693	8.9582032848364	17.6053397413515	28.3954703268511	45.7753014885912	56.7364657977182	73.212673014214
Mesonauta guyanae	1.76241119879415	12.7933425171286	3.29884955527065	21.8940329185582	15.1544739705995	61.2597210491402	41.9138531888254	79.8436314866837
Mesonauta insignis	4.12487845878058	10.783375955542	7.503003111964	18.242926034629	27.3844434960342	48.3463475914708	58.0401791884979	75.6727312488616
Mesonauta mirificus	2.12644938224761	7.7869917377958	3.99978504639658	13.4039528218642	18.4619019809384	40.7548325134682	42.7732321570391	69.631712395798
Mikrogeophagus altispinosus	3.25651636139503	14.4186569939987	6.41529865749786	27.1312096337816	17.4819170985088	57.9615263169989	37.1191700949816	77.1146807685761
Nannacara adoketa	1.59343354197336	10.8382700365073	3.64252338212189	18.1079928402561	32.6975425223603	52.6100656052268	62.9960723837509	85.1024022121048
Pterophyllum altum	1.05382984355964	4.91083761238848	2.89188615252906	9.96226297096382	31.3389621690516	50.1937196407266	62.8540170730014	87.0991533752997
Pterophyllum leopoldi	1.89361891584118	10.1248644551102	3.67560161499117	17.9127258133783	15.8034395490718	48.7792505514279	46.1556673831287	77.66264080308
Pterophyllum scalare	3.98677538596188	9.58404447842536	7.48016644189923	16.7794666459571	31.4023721223182	49.649565361343	60.6654965452526	77.5577469209695
Retroculus xinguensis	2.70182150265825	14.3087627160902	6.4531407134787	27.774938821007	39.8110827015997	77.5813378663832	75.9212391331361	93.7532936153161
Satanoperca acuticeps	3.3869392953835	11.6568275988649	6.63092780501193	21.0160810617624	26.9304112549591	58.6550175384239	55.5577241921916	83.8845609023684
Satanoperca daemon	2.10166239278155	7.25806481351636	4.43937843862672	13.5846348198595	19.8136354369682	37.7103950704532	49.7663756836908	66.6325385316203
Satanoperca jurupari	5.44577496619652	10.1787826170152	10.1934244137071	17.9011568447438	32.9051279040129	48.145610538721	61.7885340663795	75.8360426385089
Satanoperca leucosticta	1.36491978347599	10.7118366737988	2.57809357514042	18.0679852261313	12.030577009594	49.7498321603087	38.2210140539059	74.2760537367528
Satanoperca lilith	4.10421972537411	11.7591618982647	8.30980323995104	22.0891244321455	36.7780460849324	66.326436190282	65.2295996781166	87.046683889611
Satanoperca pappaterra	2.0151363766914	15.1464047601854	3.92047342917735	27.6095445001955	11.4903947344582	61.2765611318175	27.8251380266109	81.6656633701491
Symphysodon aequifasciatus	2.29533593966151	8.02088030283449	5.03590083971821	15.9121179224737	29.3782367802684	52.0439213262614	57.3531309155981	80.4466901002087
Symphysodon discus	1.29581277883209	11.0402033759513	3.45644493860583	24.3450354277707	21.1283213403519	60.9894352281208	46.9146882021473	86.4142186860829
Symphysodon tarzoo	2.43867449601217	12.0748104603128	8.57204706475266	28.2980428083725	46.3748621276147	81.245374071153	84.4960113480593	98.395312339525
Taeniacara candidi	2.71445446687806	11.7832303965735	5.56681636399826	22.2547242860545	26.2221113175352	63.8055307192827	54.3385435003228	82.5246520961291
Tahuantinsuyoa chipi	0.458881105938569	15.2707084602377	1.06025921160984	23.6916500069815	4.39370283427118	49.3139121170385	8.68652738960951	78.2587397382209
Tahuantinsuyoa macantzatza	0.983668360607763	12.5067472512384	1.52849381594586	18.1706943772363	4.30108433600222	37.0251378249837	11.3395961806379	58.8714776511825
Teleocichla centisquama	1.09467618789271	9.82020944791761	2.77676278026881	21.2533623470408	21.9339543120541	76.2778446828131	60.670050851664	92.3280697096031
Teleocichla centrarchus	1.38482806833079	9.52578990562245	3.42357963213529	19.7274856940744	25.9616751226924	71.0742230933408	63.3632824844868	89.193451869655
Teleocichla gephyrogramma	2.37873695939722	12.9331957425435	5.88402404561335	26.4090401903584	34.3970872908363	78.5501246056241	77.6417495160345	97.2513804975548
Teleocichla monogramma	1.31115469719175	17.8947846618496	2.62456068964589	30.4610620726973	13.214048113715	75.7437214705308	52.0738481586408	92.3905750354608
Teleocichla prionogenys	2.46894231534108	18.3956041272335	5.99016701565515	35.4469900901323	37.6447108102231	84.1942235206209	79.591535305696	99.3506266774839
Teleocichla proselytus	1.41075964678181	10.8460878172303	3.25860816967782	21.9799239820891	25.4318865855046	76.7585833592347	63.3411586446493	96.8302896731484
Teleocichla wajapi	14.4649902788023	37.3295716477298	41.0337937327685	66.0514744728013	84.4780191407556	97.846691262032	99.0251415003073	100
Uaru amphiacanthoides	3.91673443307473	9.81370235121531	7.41030661651641	17.5225987383158	29.400902990517	52.3107382884145	57.8748845585383	76.8931699280592
Rhinosardinia amazonica	4.38449884178887	9.13449163737441	7.81074039237796	15.5508984487659	27.261079610943	45.3376979196613	59.3814166178374	74.183026956503
Ammocryptocharax elegans	4.75111726250355	11.0568642887908	8.52688427642447	18.7005189169148	31.143467987299	51.7253673827584	60.1243690712136	77.6648200110575
Ammocryptocharax minutus	2.42677846316881	9.3921738718486	5.01415317781247	17.7177045933047	22.3957559985534	50.6004150815455	52.1843033399977	78.4460841184475
Characidium boavistae	1.02569259516783	15.1186396284229	1.73923977266961	23.4685400300741	6.56182765728445	55.5728432498748	28.4469757520432	77.6372722891795
Characidium boehlkei	16.488442182927	40.3791285287513	24.8159702214314	55.2810228853441	51.0741701153397	84.6892075506013	62.2820863725163	89.5095919038091
Characidium bolivianum	7.46741548880805	13.3037754374567	14.506109539255	24.7479619146995	34.0033201811531	53.5842394114466	46.2281309014318	71.0769138949056
Characidium crandellii	2.10141370161404	10.9915255006623	4.0045178206318	19.1428350932552	20.5455201553847	58.4145268359524	53.3720295126215	84.5444209281548
Characidium declivirostre	2.91959665117383	13.954920222237	5.47501605621332	23.7704632280206	23.062193517895	58.6681711006085	53.4261843971805	80.9413089976479
Characidium etheostoma	3.78999302492914	9.46337499081377	6.60521025804791	15.3635641628646	24.0942694246439	40.5919864175599	54.1248742789356	71.4200251185764
Characidium fasciatum	2.22888579449636	9.28185249314625	4.34701665298515	16.8454428091988	13.6795720503793	40.2708338831667	32.565140908224	63.2366452650253
Characidium hasemani	2.25032525430031	16.0177366654864	4.09171146080927	26.0710785473724	17.9590474320863	63.968166435573	50.8604334995911	88.0294111469673
Characidium heinianum	7.96496488071346	23.1843684861257	17.0489557393638	43.8324295084972	47.125575539183	87.5187100968459	74.7856922654989	99.56017039561
Characidium longum	1.68918186204017	9.55005293227143	3.87712504536676	18.6484409215817	22.3141024138464	55.6763613136654	44.8754769124504	80.1258307075778
Characidium nana	23.0698223568942	36.9732118477424	52.7718835249154	65.1523039766861	90.1389348240559	95.0152768014898	99.9786251124925	100
Characidium papachibe	1.03392963364217	24.245752983558	1.87595843336066	40.4222581224722	5.61058991148752	80.1364217273157	39.4653230382256	93.3623591466668
Characidium pellucidum	2.39191628013205	8.60889368540565	4.26255069303558	14.0889877912546	17.4737602496012	37.4197666511614	44.7173971707284	67.8916596811719
Characidium pteroides	2.88745865626601	9.46298966103874	5.50726869591092	16.5981180573774	22.9593867436141	45.8584942793727	54.8681687796523	75.8552879023101
Characidium purpuratum	2.8047177411651	10.7530185895954	4.80843878780706	17.05045902559	12.1956535470449	32.326602994674	29.7401623510987	49.2735905013259
Characidium roesseli	1.23261785998405	16.3976053333721	1.96550676005712	23.9503321042204	6.2191593548602	47.1119012443313	38.4033457461246	84.3677596232338
Characidium schindleri	2.20373885948726	11.0525300514715	4.18788009874797	19.7191896391968	10.3364755869294	43.4041596228604	16.3868864703707	62.7708501656452
Characidium steindachneri	3.07455775616756	10.8744087906312	5.57733420303422	18.4310405019859	19.6510791556649	47.2370017001336	42.797628208245	70.693312693547
Characidium summus	2.17274209167485	27.6303192311807	4.7179233700704	54.5395028420454	16.2573343797695	94.193395190108	73.944771450268	99.7148896681596
Characidium xavante	4.1376590135519	41.9699756826355	6.53924677433821	62.142142455304	15.9424539603409	92.5523631643891	58.123966595776	99.9340943294051
Characidium zebra	3.83293240534669	10.0813926283099	7.2152715861226	17.5428776325049	24.4171926140062	46.1410302901451	48.521572540454	70.8237934569067
Crenuchus spilurus	4.44556190271732	10.3451053826452	8.17574038383904	17.9053930796755	30.7858448073305	49.2432611481706	61.1164000672984	76.9882847046315
Elachocharax geryi	1.23665317615315	8.39495737981615	2.43648431432442	14.9910623024912	12.3144138788961	45.6602904931263	41.5575627019028	72.0770715333128
Elachocharax junki	2.76303864324191	12.8080269206496	5.45072039897051	23.4482424407633	22.829891783545	66.2498817325362	50.6094146227009	82.5666406412554
Elachocharax mitopterus	2.00601206453252	10.1357237573403	3.9381801820661	18.1277072980402	16.6797109010211	47.0861649433218	46.8795006837527	71.7928917014499
Elachocharax pulcher	5.56531794489734	10.9307076074643	10.0942196352544	18.7179060986949	35.6231054180335	51.3930452377421	64.7243057009977	77.9190678536675
Geryichthys sterbai	1.12412105005836	11.2699245147224	1.77571494123014	16.4648171889816	5.33684922051435	34.0355838509854	13.6173322657535	53.6446986542972
Klausewitzia ritae	1.73184755367421	10.6842232153813	3.18149028127028	18.1143444591233	13.4801802927773	49.7434132622948	39.7839606239975	78.6660292561904
Leptocharacidium omospilus	3.16573698716036	19.6079331544567	6.45280476575567	31.5307469038713	37.140859701184	67.6024943135853	70.0107543686223	92.5036407852073
Melanocharacidium depressum	1.79237361518823	11.8742522262869	3.34879811187702	19.9642967406524	16.8024911073523	53.5078144371028	47.1005978302162	76.9490204952777
Melanocharacidium dispilomma	3.72770738840184	9.58263598213555	7.35036563981518	17.6428008073566	28.0015971310109	51.4999841268586	57.0538246059631	77.4528470641937
Melanocharacidium nigrum	2.16337749780517	8.91862483736393	4.50133000685046	17.0998177510223	21.8002503537301	53.2729846081989	53.6507525259187	81.9081056129109
Melanocharacidium pectorale	2.1352517917719	8.04294696990746	4.23208664889959	14.9359011236177	16.7495085389667	44.9523653013649	41.592374775915	71.51813270745
Melanocharacidium rex	1.81665695527512	13.3514578881163	3.24192723105228	19.3058462714235	11.4303257761686	39.255168003829	23.8074128775196	57.6448297989393
Microcharacidium eleotrioides	3.48091058926154	11.0864787390301	6.65553640843009	19.6540554638368	27.2218673625723	56.5455731658082	56.1501987505791	81.4126051866797
Microcharacidium geryi	1.54754151333651	8.25246559783671	2.68363941546754	13.1081894192318	11.6420194316899	37.2758433375628	32.3551351339545	65.538301196804
Microcharacidium gnomus	1.88928154710709	9.9113041978427	4.67529578158387	20.0968288696896	29.635374937909	52.8972149654322	53.6069705231464	78.2116619366012
Microcharacidium weitzmani	3.74503059462234	10.4196896875653	7.00698540582685	18.4524027760875	27.5695114769727	56.0115522976743	56.7446643266212	80.6907420842081
Odontocharacidium aphanes	3.4709096547399	9.10246212971735	6.21736778466205	15.2347932873572	27.518295539526	47.6271560268968	57.2503106274919	75.8324946958804
Poecilocharax weitzmani	1.90907374397202	8.14331449289768	3.48362026026245	13.7263261690743	16.2564147941262	43.0077946467115	43.2900041072977	66.1671153296141
Boulengerella cuvieri	4.65636191202492	9.90208143207539	9.34895079089255	18.1713685320237	37.472473992392	53.8050936884669	67.5168113307825	79.7023812522698
Boulengerella lateristriga	1.97689085802421	10.9159689435468	3.77161417370096	18.8260891930751	17.2237981951363	51.4964484773105	46.2659680014979	73.1283489847806
Boulengerella lucius	2.4947380797296	10.3010326767284	5.1403392237414	19.1153517417281	22.9174772825304	55.2180178608686	52.5523815148951	78.1351977568884
Boulengerella maculata	5.89217459474908	10.0459909986332	11.027906989762	17.8529770982896	40.1062701269574	52.5810653349202	68.0512748810529	78.1113733488594
Boulengerella xyrekes	4.29258686925052	7.05812685217039	8.45789138602727	13.1771322388749	34.1909170523844	41.8221982307615	62.9605100332155	69.5204453919029
Curimata aspera	3.26183449810831	10.4523683334397	5.99938152723754	18.290713070428	15.2255060592264	36.8969837597032	35.0867154285186	59.8465903480849
Curimata cisandina	2.30468245605305	10.1248864695239	4.00784550068667	16.5110042853701	13.4656308575355	38.6554190269681	34.9954862727423	67.4809613755563
Curimata cyprinoides	2.71371820915209	11.5851668531172	5.16857186376833	20.4263050358421	20.2290099609285	53.624187981878	50.7417093116655	80.9899475775315
Curimata incompta	2.73043764079829	13.1597398915576	4.70698483913632	21.7084948990273	14.1931831532284	50.7421213102893	38.8371848643918	75.1322079801358
Curimata inornata	5.16247005992246	13.5067671148494	9.58379715913705	23.1956731300175	35.2438227354048	62.6763153960665	66.5523184613954	85.0581292570284
Curimata knerii	5.04276099346952	13.6475237561191	9.00884151368082	23.2063125366476	30.4434744351718	60.452621419417	58.1292669940729	84.7817864444557
Curimata ocellata	3.13013097682443	10.6965843591841	6.34014925461719	19.6893128121774	27.9613272293009	54.2819359614311	56.2922874530509	78.2219131361907
Curimata roseni	3.71010366536621	9.81666155574269	7.06832463240983	17.9044744279535	23.4772450457838	47.4434867327235	50.6329731242807	73.7071927734422
Curimata vittata	6.10812106539664	9.56631051489532	11.3079435275477	16.9537835113462	37.2629378809514	48.9380310540911	65.5504732488669	76.0000924037404
Curimatella alburna	3.5335241083377	9.42563785465011	6.80662180334969	17.0494726521143	23.7686836857548	46.2675175887639	51.7486959458796	73.4349095862865
Curimatella dorsalis	3.17507967909447	10.0766636472424	6.09917547191318	18.047464468887	21.0128355224172	46.4771663667401	48.2987941345534	74.5320574011371
Curimatella immaculata	3.29855711806719	9.69938842048428	6.35606043361987	17.5661210897092	21.8705269825743	45.3715070737316	50.5081005359023	74.1900126576122
Curimatella meyeri	5.11331508923698	9.70460607180489	9.64575155950173	17.7317749862265	29.4454753703069	46.0232656214709	55.8397017461992	72.2413105890261
Curimatopsis crypticus	3.75011833688061	12.7620008574729	7.24749908766866	23.0348591147763	27.3548176811323	61.7029297139237	55.4014076799155	83.1950376520882
Curimatopsis evelynae	3.87701565788651	9.63009681979286	7.94404310754481	18.2426182093466	31.8999715139603	52.0134997478864	62.0522533777832	78.2561072252351
Curimatopsis macrolepis	4.54014343869264	8.84137649541914	8.5420007180415	15.7019227738324	30.246338965291	45.286215086317	58.683987187324	73.4445849824876
Curimatopsis microlepis	1.4364843896364	7.02844174608965	2.9997367217793	13.2165453161022	15.8440637404808	41.3040744856048	37.7220314114169	68.3522720610548
Cyphocharax abramoides	3.54210628527753	11.0407764847178	6.84020689702815	19.9164989754963	27.5904114745919	55.2222737499715	55.8239894433542	79.3037098922225
Cyphocharax derhami	1.83596953591281	25.3385147242427	2.9384504252031	38.012379484216	7.79156569750085	65.7946813223485	37.1586615591871	91.1238446971401
Cyphocharax festivus	3.50947210998016	10.0092505444935	6.86004637305822	17.8161249464949	30.3889862071266	54.1201303271148	60.3575498427291	79.8758080789828
Cyphocharax gangamon	2.49493425183807	18.5254783520356	4.79969593596083	31.5733888563502	25.8929253662005	80.3990014818821	61.707036474741	97.0431780167665
Cyphocharax gouldingi	1.8306664757321	9.35317644890318	3.72524165057066	17.0100334280052	17.9560422313422	53.0378277335216	43.8125592935652	78.6902274987005
Cyphocharax laticlavius	5.70185833763507	39.8104591345022	9.02516058035415	55.6880800581121	19.2814354750275	75.1240477918291	26.8923596311302	82.1339597703626
Cyphocharax leucostictus	3.27906642229617	10.1659189083852	6.41966182003151	18.7124369653565	23.6434049263292	52.6183151970194	51.5575001719049	79.1173415215188
Cyphocharax mestomyllon	1.79812858199237	10.7598243287495	3.28557636050074	17.9501621318358	15.009175962052	52.5390098306257	44.9686235930465	76.1982290833148
Cyphocharax multilineatus	1.66155144312908	11.1575146904693	2.91217657328306	17.7861888179876	11.775017789575	43.0028549418656	41.8039062609155	70.1521473416601
Cyphocharax nigripinnis	2.52529731673816	9.48624046328155	5.02092336764992	17.0358178853898	24.6345841935046	50.2740810647343	55.4742890571534	78.7696778510936
Cyphocharax notatus	4.14445589860018	11.3915548403493	8.04726698220627	20.6954659032751	25.4930609670386	50.2528206191243	57.5902694957649	79.4876092395201
Cyphocharax pantostictos	1.80270265437575	6.65044594296255	2.78734102455533	9.66092165047376	12.5798440028052	30.9021758536928	45.9023269737091	71.9861088810656
Cyphocharax plumbeus	3.75937415331062	9.78229591683635	7.50548662670185	18.2934140748366	26.8751307688866	51.2542048724872	55.680390219744	78.0808036796111
Cyphocharax sanctigabrielis	3.91960735606018	28.701974390638	11.1996868993365	40.9968039776788	60.5795591968401	87.8963896628809	92.095464051523	97.092364771811
Cyphocharax spiluropsis	6.0023168828514	10.9618150187677	11.1342784838022	19.3490903957911	34.5124911598635	50.2218476501265	63.3871509053485	78.357586062989
Cyphocharax spilurus	5.03528210646492	10.1033178822036	9.57575944996035	18.2249978115775	31.2101892757933	49.6634920063758	58.8006264465712	76.4670081161885
Cyphocharax stilbolepis	1.96825299277481	10.7099948489775	3.90532951936998	18.6444482087977	23.2152557701493	59.5500652989851	64.2124775376119	86.1449963915155
Cyphocharax vexillapinnus	3.35425625056978	17.8892007027615	6.03093655200122	27.2644184098265	25.7366882745148	65.026619671033	49.375030916102	90.1829738820107
Potamorhina altamazonica	4.45882144943967	9.31564795655543	8.51187371109927	17.0825722048663	26.9122135908479	44.6118138124134	54.1162038068242	72.5639913347476
Potamorhina latior	5.38216477604647	10.2114061154852	10.0511480475383	18.5271135222571	30.6615797325843	48.4734748512868	57.0293170952416	75.1594700523696
Potamorhina pristigaster	4.05384973071437	10.4878188477833	7.48715484463937	18.1101563782805	27.0474261079193	48.9520753102565	55.2360162374646	77.5875668646235
Procerusternarchus pixuna	3.91960735606018	28.701974390638	11.1996868993365	40.9968039776788	60.5795591968401	87.8963896628809	92.095464051523	97.092364771811
Psectrogaster amazonica	5.20099927619294	11.8745825535191	9.50982012662191	20.4104001128208	31.7314053835852	52.2893825742958	59.1162067365042	78.8604056858991
Psectrogaster ciliata	2.60831646781219	10.1441793037852	4.65573388812738	17.0804565517136	16.5206117865558	45.3856093837695	42.3630999207414	70.6261853874264
Psectrogaster curviventris	3.25972770590406	14.1057976170982	6.54366573783795	26.6625601506776	19.1586371835149	61.5767914712561	38.5303513913787	81.6317375888766
Psectrogaster essequibensis	3.60683939391751	10.3791624297687	6.96682631865091	19.2972889785054	23.7779655055653	52.6097598887898	51.2610202326238	79.9292708061237
Psectrogaster falcata	1.63692162135373	11.6867502787914	3.43250135642755	22.6755932340935	12.2084796134565	56.7819830990285	43.3342212391243	80.6233202536677
Psectrogaster rhomboides	0.540021813172372	6.87959520936104	1.19382427293101	13.8640208072373	4.08453945769357	30.2851293529979	20.1889022086147	61.0047616663136
Psectrogaster rutiloides	5.092267783477	10.2481845260911	9.52099324262077	18.5323447865483	28.5305447038979	46.5872197247677	55.5442148174868	74.2349870934384
Steindachnerina argentea	1.63208956044429	9.0998160282062	2.81123277056473	14.4276608672538	9.17741354316622	33.8084838049129	29.1837410164895	62.2450534220491
Steindachnerina bimaculata	5.74971653888986	11.6518410328197	10.3585040840217	20.1069577449239	31.7357533914166	49.5524215155956	56.6571545256662	73.3687130048308
Steindachnerina binotata	4.30466669006988	11.1470773269868	7.60157691518682	18.7028364521962	18.8710865270542	44.063120251235	29.0322502366293	65.3789126258384
Steindachnerina dobula	3.55450069030773	9.00344985567896	6.96302507442572	16.8891605490159	21.1049533907041	41.5809659862319	44.2280272233651	63.6436403362342
Steindachnerina fasciata	3.69355212992504	15.2936920339881	6.86617123136347	26.1583197218464	27.0173922438003	65.9305282563441	64.5728246401779	91.6231822287415
Steindachnerina guentheri	3.27518507939162	8.64251727872275	6.35967642595016	15.7966304959636	20.928865495043	39.6250304816529	46.04874598696	64.4215245535925
Steindachnerina hypostoma	3.41210658611282	8.88664458579577	6.53855089752106	16.2295179616103	20.2832118331541	40.4393264152079	44.1065633215155	65.5034202883948
Steindachnerina leucisca	5.85627238906118	11.8037626596415	10.6754558239681	20.5684209701335	33.0178808271522	50.6502184854599	58.018883235699	73.4621646055946
Steindachnerina planiventris	3.24191391596522	11.8518264328444	6.10501731541399	20.7536764692892	22.5073064591916	52.6497062629431	49.5360842235094	78.6279559639141
Steindachnerina pupula	0.7325960732685	11.7662998140332	1.32834253978451	19.8356776233841	3.95070507695011	41.4407306658515	19.8350117057429	66.5659758979717
Steindachnerina quasimodoi	1.9861726317905	8.19564048744511	5.00927549470812	17.3656870866066	22.1658475760536	47.7412484381934	40.8591229708271	68.5635293881956
Steindachnerina seriata	2.00072651168799	7.42743990292366	4.74923709278079	15.6284032804797	50.3396130167532	70.0242928801936	80.7762083473402	93.1898954914729
Cynodon gibbus	4.28312260841232	9.52525874323344	8.23124946852558	17.2615967624274	28.5683690325071	47.2507331232882	56.60525095118	74.0329976238288
Cynodon septenarius	2.78534741772595	10.7299726312628	5.47734122773505	19.7457255809855	24.5861661253101	60.4318045872764	52.5464550874958	80.5653029452155
Hydrolycus armatus	4.00655712666318	11.7355345897948	7.22194364752859	19.503108694501	26.3260536415391	51.5178412529803	55.3264321278793	77.9019043898745
Hydrolycus scomberoides	4.87242910522796	9.61533087409085	9.24435430198948	17.2483644437167	30.3229428438242	46.1321922576804	57.691796279032	73.1032066211497
Hydrolycus tatauaia	4.76043378230099	12.7126422116629	8.68052156047067	21.2843001077568	32.9994886349975	57.7284198606622	63.0149289942521	80.6523221967498
Hydrolycus wallacei	1.59060405072792	7.75508584351302	3.22256770837298	14.0283626546999	16.1760257724945	42.5263752857513	47.0976714192061	71.1855914014176
Rhaphiodon vulpinus	3.94449094118964	9.43084133221934	7.55842234684554	16.9869663861751	25.3805511741088	46.3129909369189	50.6793868854698	73.1090140395724
Orestias agassizii	1.57874810404717	5.50430912654799	2.81593507888305	9.33939077873178	6.54969188142151	18.6375701936252	11.248516546325	26.3581652968835
Orestias empyraeus	1.56998522570264	9.74853299984646	2.49179919071376	15.1121047511983	3.70412902186176	20.871705808416	5.17703309205904	25.4772157172512
Orestias gymnota	0.328852084601482	7.10396834280077	0.493140280627472	9.89486729337958	0.918445885527941	14.045569691853	2.52300154782748	19.8773440193255
Orestias jussiei	1.53336111026317	9.8997758274177	2.4182222198491	15.246018118604	3.61081324999717	21.147141800281	4.89184507859921	25.0226608950895
Orestias mundus	1.34503236655087	13.2385541475355	2.17335202203497	20.9210091667653	3.7720705082414	33.9939354880903	5.20755168593411	40.873434254165
Orestias polonorum	0.340222991034722	3.62665503273681	0.381113719032977	3.84472580930605	0.75546133603313	6.53485349397717	1.28447357513697	9.75251034074877
Acanthodoras cataphractus	4.38530578069191	12.0677238790366	7.84887550772626	20.1745428140046	27.8251253344484	52.9405380530183	54.5279031632888	78.8537066849241
Acanthodoras depressus	13.9159415369178	50.8895743558091	24.8822999955309	73.2560127701313	54.1212808781601	89.090238186641	75.7191176765481	95.5520710947828
Acanthodoras spinosissimus	4.28158699656381	11.0887377495769	8.1196477453768	19.7797808974444	29.3981211627303	53.8239259317784	59.4472690229106	80.1797249555899
Agamyxis albomaculatus	0.258249653774122	4.0704485689927	0.443888569137901	6.60371002170763	2.45109582544988	27.2647268810091	16.4856534871553	66.0175487431512
Agamyxis pectinifrons	3.96789095999503	10.8465256172031	7.28090392100968	19.0811340011048	21.6459467540222	44.8550394969166	47.4583213461595	71.3919495050457
Amblydoras affinis	4.72631898550247	10.475115532909	8.78435014227554	18.4029812576926	30.6915210091278	49.8924340135801	59.4482626667546	77.0730223312098
Amblydoras gonzalezi	0.45086663487232	2.38771531383247	3.43132812580346	13.85792145134	36.8281937941666	69.6923828414984	70.6414273719468	93.893727530502
Amblydoras monitor	5.35906139701028	9.12749372648546	9.77274682832007	15.7751268465325	33.6059612354221	45.971033469524	57.064457330515	71.6099672441544
Amblydoras nauticus	1.24747141672604	8.17953239600694	2.10826196640639	12.7148347428795	9.82626127211304	33.1543018210312	33.2196213303505	64.4250833064433
Anadoras grypus	3.13158139420577	8.79693271836395	6.03820106282638	15.6601075981539	21.7124646653555	41.114920627568	48.4410842980348	70.8051111804766
Anadoras regani	0.523536569309011	8.80970498242577	1.46831894353302	17.3564803295628	36.0493840701178	81.958446075642	73.9702829428384	97.9009855020004
Anadoras weddellii	3.12815056059099	11.9006743727638	6.26187184719053	22.3663099904519	22.1363725501394	59.4777046510975	50.1953623502815	83.7697914918114
Anduzedoras oxyrhynchus	2.70116602605222	10.5576460216513	5.70203747873008	20.2568562401535	24.3839181305716	53.9721496537837	54.4920376680213	78.2153124580891
Astrodoras asterifrons	3.88268394226151	10.4371477910058	7.32743139070866	18.79457164566	24.3195869106446	49.5624731459456	51.2690376408096	74.6331307102632
Centrodoras brachiatus	2.47472842469431	10.0871404020407	4.80666502821125	18.1737187112886	21.3826736310192	51.3730691966476	53.7582286466222	79.9459638983919
Centrodoras hasemani	2.97026269203947	21.0168767953138	5.47883100010324	29.0643408359548	32.4586960463084	58.9097949121186	58.4204887637723	87.1468268610887
Doras carinatus	1.54716044786411	8.58775661474437	3.219203584037	15.9155748368507	19.9792872217471	56.3779626235476	51.0192896954959	80.2150802061233
Doras higuchii	1.2824979902072	8.07917167031608	2.45239604466455	14.0874787395017	15.0287889835592	52.4846112138043	50.9237380875891	80.9297016444321
Doras phlyzakion	1.546521537102	8.76176748900145	2.74703595855445	14.292166395754	14.6487413672828	47.7690807712042	43.5515212793208	75.4612393537728
Hassar gabiru	1.5307510005139	11.6585620409448	2.71460028087253	18.8428865383327	13.2570797119225	54.3984338019181	51.3142247540506	81.7425004480441
Hassar orestis	3.70213810245416	9.81953656065681	7.26930732872881	17.7282664214619	32.2025631164744	53.4135461321281	61.8334084745659	79.1589398309157
Hassar shewellkeimi	1.35897364273025	16.7522570818951	2.60191878102245	28.6738889461425	14.3176706484524	73.3057542954043	50.3195916744728	94.1098507773781
Hemidoras morrisi	3.78298872656534	9.92071581414075	7.7815709391243	18.599216781123	34.2872321573361	54.2058942691909	64.9141469837363	83.4231204005378
Hemidoras stenopeltis	3.63760207061536	9.37201220559559	6.97066017832643	17.1552862724013	23.7106035077166	46.3173084790411	51.1454560103115	74.9013017995059
Hypodoras forficulatus	25.05385752379	46.2652559584428	40.1617968149785	63.7871679234823	85.7046369433827	96.93842550471	98.5167564241488	99.6021749114456
Leptodoras acipenserinus	3.8680574947197	12.3706080643132	6.82874360695376	20.4222494795469	21.5017204181089	47.1143421080521	46.7050863209239	72.0699647625274
Leptodoras cataniai	2.31636403721951	7.76424387564798	4.7728379349469	14.5668370229694	24.0011570488342	46.3809293751814	52.1142760745948	73.3700775925278
Leptodoras copei	1.79200091196902	11.3571196299149	3.64582117238893	20.7376439343747	18.6200228091937	59.505546500067	47.3446206497828	82.7709920806162
Leptodoras hasemani	2.01565124978449	9.81618756430967	4.0018331974578	17.6371043366781	21.4449782620225	55.3227110166775	54.049047671541	80.4096201312832
Leptodoras juruensis	2.50119652501926	8.49324956844592	5.21049447135042	16.2217366696975	26.1699045567303	51.9307395892352	58.0029597381605	81.1846705356162
Leptodoras linnelli	3.177847923939	12.1118079037577	5.73258466426594	20.248544462835	20.3302638509835	49.4952010611657	44.1878203735806	72.774811429065
Leptodoras marki	6.17992623236859	33.4511149617902	25.684505315278	56.6395055130849	80.256949535238	90.2356833215487	99.9999999999999	100
Leptodoras myersi	2.84165509095882	16.0826001733911	5.2219145508393	27.540266566477	14.7863071899942	55.3678976826365	42.9292352120342	75.98272124973
Leptodoras oyakawai	1.48485975300353	13.4003447614339	2.62346428377491	21.7374009986493	11.3052543283727	57.1963285000093	50.0584357320946	87.5110738404844
Leptodoras praelongus	2.66326761828107	10.5542572070959	5.10825574440178	18.6018456159219	22.8936635410573	53.525352159704	56.0395273964474	80.2411924972801
Lithodoras dorsalis	2.714653802797	7.95633729675777	5.94990426112098	16.0756113797665	33.529485175642	58.5340320492897	64.8707083641399	83.1835732951019
Megalodoras uranoscopus	4.22811773179653	10.8200137597389	8.12418846674236	19.2360748869323	29.4851484094801	50.0078290109773	54.7875540259555	75.0457690963994
Nemadoras cristinae	1.16744766617988	10.133416747531	2.06306669825339	15.8052920665391	12.8831905590361	49.3030486151811	27.6881067488278	71.407554443228
Nemadoras elongatus	3.91227270243358	11.6646786592231	7.40640526921881	20.3476942032462	29.2552532935919	54.822541788984	58.2153848942084	81.3030025969835
Nemadoras hemipeltis	2.45611783923543	9.85938957519451	5.04291667448954	18.829399006833	22.8082546801552	56.354941114869	54.6819616711144	83.9226389742849
Nemadoras humeralis	4.51007164360897	10.501974295906	8.60256315795975	19.1175181989245	27.8834223181753	49.6373863685397	56.7857283718719	78.4971318898977
Tenellus leporhinus	2.80036752295996	10.6940509044827	5.69623432114099	19.635086382686	27.8447256683942	57.7598553173057	58.2343541645342	83.1375151947409
Tenellus trimaculatus	3.4026187382042	9.07288328772434	6.96634322443949	16.8694731703981	32.4544955057672	51.9245308534563	61.3366218523563	78.2811505308019
Opsodoras boulengeri	2.91658163685139	10.2833371983232	5.74861034286917	19.4486208430733	19.0515881121073	49.4544768538676	47.1687638660874	78.380459475025
Opsodoras morei	2.0731349472585	9.14250351952411	3.94939054708457	16.4444360363503	13.103832167464	41.6190343213096	33.8848060973504	66.0876881880835
Opsodoras stuebelii	4.12746556886466	11.2670783405135	8.00687975161419	21.0760101651254	24.8465021374204	53.6660683904945	49.8807938493925	79.0830014018987
Tenellus ternetzi	2.51183311981179	7.722209864831	5.09345931142488	14.5071799598447	24.2974518175714	45.7603677587485	55.43975822887	75.350281672226
Ossancora asterophysa	3.94046988243563	13.4441387540083	7.70596149672437	25.3189289349495	23.5115719171669	61.4797181664996	49.220544793171	84.0018465444063
Ossancora eigenmanni	2.64364540042396	11.4268928565903	5.23137686611969	21.2029193410387	17.1238464144978	53.8229558040278	37.4697220451224	77.2878321330511
Ossancora fimbriata	4.26074525334922	13.0568620246464	7.71178719895707	22.8755649979708	21.8993278586089	54.020962594343	46.3519019292243	78.0821856602466
Ossancora punctata	3.59634669136371	10.8510721231962	7.00146085424192	19.888413782781	21.5570359588712	48.606273062069	44.5619465299996	72.9528795333225
Oxydoras niger	4.63446864992648	10.8662712836633	8.79247374195491	19.2309595738579	30.1261279994598	50.6151911920372	55.5019891543241	74.7965358215173
Physopyxis ananas	3.53719357884059	10.0488723339758	7.16099928567862	18.6313976229692	32.2997537633224	56.345116093671	62.3279606491093	82.9889741285661
Physopyxis cristata	1.57661518641535	10.8277533906822	2.92984898286897	18.2457635933783	15.2092345037102	55.9671450674967	44.1079502242687	79.1056854520449
Physopyxis lyra	3.12736141067796	9.02574304771452	5.9528724439621	16.4191659532541	19.3157495589926	42.7543656052038	47.4658323066071	73.7208372093166
Platydoras costatus	3.07519198873518	9.3825473920177	5.91232806746406	16.7351161143996	21.2092387728877	44.7256863729342	47.4033078214701	70.9070680285312
Platydoras hancockii	2.50230056999606	8.91400623198724	4.74572579915621	15.9461532007806	15.7210676246163	38.8730172575071	39.5938118413534	63.6357965568564
Pterodoras granulosus	4.55080616485364	11.5218585220577	8.65809909321304	20.1418259385195	30.7889298414884	53.5685539314052	57.6799672225247	79.6926639899833
Rhinodoras armbrusteri	1.41256241796511	18.2641065730753	2.38548565155313	28.153761253432	8.94137472697634	63.127933656598	33.4979362182225	79.6012192385039
Rhinodoras boehlkei	3.36328068660926	13.1542270825267	6.2772710193389	22.5207647595415	22.1592298889009	56.7782836812568	49.6422341734708	79.6524419661143
Rhynchodoras woodsi	3.42615670896707	13.8379583583904	6.1921137695403	23.4137100102774	21.94512262504	57.5903901895409	48.2803978055668	80.5306555327107
Rhynchodoras xingui	2.91639007246991	32.6653898659324	5.28726877840859	40.9412648598453	42.9868940098816	76.1057824089154	70.7168447510744	93.2743049036564
Scorpiodoras calderonensis	6.99529613347598	35.1578067988334	24.4239357994951	55.7582089526885	78.3013271004183	97.6801017196064	100	100
Scorpiodoras heckelii	2.59365432253845	9.07482426344741	4.98656069290436	15.7780748815313	22.1553262955738	43.2665943486265	54.890742279476	73.2172406076913
Trachydoras brevis	4.83417111658004	12.3400447002269	8.57193450483831	20.8504750114506	27.2425827060219	52.1604133568357	55.8129640413564	78.0507954324194
Trachydoras gepharti	0.300848405238604	8.68599438634773	1.88267682791381	31.7959808246376	43.5899274327692	94.1902529683168	67.4809649339416	100
Trachydoras microstomus	3.70492712158365	12.2902345964687	6.81884253287899	20.8491319274216	24.8751176869472	53.5607853888972	50.9846248575719	77.5434523254073
Trachydoras nattereri	3.17985467066476	8.91181286055012	5.98609285403027	16.0491715440153	20.7209879336221	44.1565156620475	47.3728680961327	72.8046172856542
Trachydoras steindachneri	4.40777059108508	9.68710784086794	8.52483535961196	18.0208885970697	27.3689604603083	47.8053177459432	54.9012275999818	75.3250368466963
Microphilypnus acangaquara	1.22223404120286	39.9668651598513	2.2607870008592	60.7878412825275	7.54067352209514	94.0541940933153	50.6774633919173	100
Microphilypnus amazonicus	2.39324483875593	10.4608128087261	4.82931852169683	19.5577624010482	20.1392203785232	54.5003609156687	47.8945193398599	77.4533532866029
Microphilypnus macrostoma	2.00517089942504	12.953046776427	5.55306373437116	29.1118494059211	30.7395344043369	66.1331041900685	54.4974115104404	85.0230456602725
Microphilypnus ternetzi	3.93661339808762	13.1666012695519	7.29863046964217	22.8486579087083	26.8728428013812	60.2720850018522	55.7835515980684	81.8016639672908
Amazonsprattus scintilla	5.20865510453231	8.01410473567919	8.96967213020219	13.3166866774416	31.2145006098454	40.703506299713	63.3668019614505	70.4021101787973
Anchovia surinamensis	3.78679467152143	7.08966316302649	6.97675885572325	12.3829908879007	27.6889752443324	40.8651790764121	59.9378841015786	69.7770894515446
Anchoviella alleni	4.50402750622919	10.5343162585966	8.40041680553838	18.1404676742896	30.0673559280819	48.3281209248566	54.6678176033631	73.6295086680819
Anchoviella carrikeri	7.45134158956306	10.6218014971904	13.4817208063792	18.6181809101662	39.3350446223861	50.0040804634827	66.8595461671234	76.7386850016474
Anchoviella guianensis	4.76811567301354	8.8264896892068	8.73320341958031	15.505486921423	29.6224173563863	44.9729180415956	59.81365368752	73.5010489157954
Anchoviella jamesi	5.32845858787263	7.60218231209242	9.74449414884907	13.3976644327153	33.9607054955108	41.7246563077663	65.2862651787516	71.2794445556918
Anchoviella juruasanga	4.49501550731382	9.86319650396683	8.41636923633148	17.4910017031818	33.9608993010322	57.6076237912871	66.4231326165207	84.5108598387957
Anchoviella lepidentostole	1.03528913100697	9.23783396667649	2.11233523622922	16.9633737206046	8.20882685372939	42.4226090336214	30.9127701242863	69.0160753936246
Jurengraulis juruensis	6.29501878787209	10.1752041555169	11.6363319154582	18.4893357317801	37.0077188781422	53.9871424668561	65.0005581139416	82.4789729832081
Lycengraulis batesii	4.52409539058703	8.74661508271803	8.0366540756262	14.7312835575802	28.9377987204604	44.2464712393309	60.4009910013843	73.6795897312955
Lycengraulis figueiredoi	2.41584114941212	12.8363730093647	4.74523293406359	23.4671482666403	22.1707906286285	67.8507636479517	51.6809796214995	85.6896204259085
Lycengraulis grossidens	1.09420752372209	7.45796852075722	2.32152458356468	14.3032151640513	11.1061869270274	47.3786746672833	26.9899036313982	74.8679734409031
Erythrinus erythrinus	5.77766631397657	10.5314369890414	10.8822785662793	18.5964757814262	36.2027930498787	51.7508807370617	62.6759155425014	76.9300412741491
Hoplerythrinus unitaeniatus	5.07926359025524	9.9801011369803	9.55047643555186	17.6653585444068	31.2512048878781	48.1828654483246	60.0986715267421	76.4104716516252
Hoplias aimara	3.58716905188944	11.6456384799863	7.17659414839132	21.2435530713158	29.26394980656	59.4227803288812	59.6637722834639	83.4458146903194
Hoplias curupira	2.80928791883975	10.0394126367769	6.01150048616184	19.3053808056146	31.3912248229198	62.5434223978653	63.088948978245	85.4112771522125
Hoplias malabaricus	4.83336380109992	8.99740922755797	9.03942876539258	15.9610650336957	28.2369743315755	42.9867889264547	53.4226245837812	69.6641958315447
Carnegiella marthae	3.80594732664735	9.93983610794248	7.03417677159433	17.3731272284051	23.5593479180345	44.8293639528277	51.7356714322588	71.6053070738788
Carnegiella myersi	4.62757758443404	10.2925478403163	8.58970005235304	18.3121951870795	22.5061835916163	40.870867987224	46.3774370666669	66.4602256265771
Carnegiella schereri	2.21182322431161	10.4732025677804	4.15654431492796	18.0189929817065	16.3640307328167	48.0287920911426	41.0307758655821	75.2652903491575
Carnegiella strigata	5.56026123281854	9.40071589932987	10.1175844212826	16.4389157044305	33.0276640081459	45.3647044220493	61.5031786885164	73.4127810177776
Gasteropelecus levis	1.19350749964437	21.3872459449336	2.90913654205309	44.9443291935318	10.2806197516386	79.8374454762805	25.7299634339402	98.6479532102255
Gasteropelecus sternicla	3.12650311221521	9.40557062624441	5.98546852654961	16.888476074559	19.8270752013325	42.5419539120644	44.5325746882898	69.8864838259984
Thoracocharax securis	2.28640213972511	8.90402176462228	4.43221002033099	16.1913261511236	16.5328124854024	43.1589964859391	44.0865012867803	73.2752450013084
Thoracocharax stellatus	3.52759293572396	9.30666286668327	6.72430680457635	16.6791725162336	21.4241992868179	41.1698138039061	47.2283216823303	68.18050299959
Electrophorus electricus	8.74049700944757	10.2845303877457	15.1674673965222	17.3479045581736	42.3824687807973	45.7797548951177	71.7224954080998	74.4182456475811
Gymnotus anguillaris	2.74329157697362	8.55474028645677	5.55822639906417	15.7863889653666	26.0985899698506	49.3307235492205	51.9946324054229	75.7276770205777
Gymnotus arapaima	1.18056272763266	9.6498007432324	2.38754542818014	16.2370256096862	19.8391044350154	54.0043964138294	60.9557219797045	87.2158943312121
Gymnotus carapo	3.796741071548	8.64356815549746	7.31538186568417	15.6072321905482	24.1414373442062	41.8200320117888	48.9403772805363	69.192284780339
Gymnotus cataniapo	1.62511290416715	10.7074700273004	3.2998957052222	19.5148978796184	17.7956423978239	55.9735897460691	49.517124651611	80.5487761148173
Gymnotus chaviro	3.1505352333182	17.1901213566171	6.04128962797355	30.199743005361	19.6389363123027	67.1774578380905	46.1820511121271	88.5438377072462
Gymnotus coatesi	3.27733243316737	11.5430501752013	6.30533222370726	20.5378582043442	24.2240310274696	55.0126918575823	51.6202162993855	81.1442188803779
Gymnotus coropinae	4.01184970772336	9.47392536506948	7.85046059246246	17.3137617870479	31.596461616349	51.9564188180682	59.8037648794969	78.2908271897858
Gymnotus curupira	2.98194365210349	13.9655296293204	5.15808933922761	22.7454390358526	14.8967529190911	48.5969865266436	36.1559597098049	73.1355383990761
Gymnotus diamantinensis	3.95855505263945	8.66935250456651	8.76924947775152	17.4816244934521	59.9335965609248	71.4799103794491	83.1745820470206	90.1674235279241
Gymnotus javari	2.63573733586459	11.5828226579898	4.35057651943571	18.1818826279832	13.9758757541724	44.3126023575265	37.2347215667049	74.4177739118216
Gymnotus jonasi	1.18746137801409	9.07359795686301	1.92806055220073	13.3233565712189	11.9618573247806	41.7580959802978	46.0808517513867	75.0093146795682
Gymnotus mamiraua	1.67337703867353	15.3735625632202	4.0797003578717	30.3354555416255	22.7718914163398	61.5570139271553	50.5625515273334	86.9727025979124
Gymnotus melanopleura	6.52103735775411	30.7817950735276	27.1840888161707	55.2364115947563	94.4184826554324	98.8306217204374	100	100
Gymnotus obscurus	6.52103735775411	30.7817950735276	27.1840888161707	55.2364115947563	94.4184826554324	98.8306217204374	100	100
Gymnotus onca	6.52103735775411	30.7817950735276	27.1840888161707	55.2364115947563	94.4184826554324	98.8306217204374	100	100
Gymnotus pantanal	2.68622389644741	14.7794915366639	5.4224132005581	26.9480750470076	14.1371059139781	54.2276759722361	24.6459363258191	70.2676509982005
Gymnotus pedanopterus	1.74925733628459	9.21725890159811	3.42997822294942	16.5382882331825	17.4677696883409	52.6513150634705	43.6975894346251	77.8636599184367
Gymnotus stenoleucus	1.42033526616376	11.7796015358373	2.85599811061333	21.6474999217791	11.7272121538945	54.8135743279654	37.970704659109	79.0610323517419
Gymnotus tigre	1.01024350849582	13.0204607091675	1.71129379379318	19.2476750647379	11.01146243808	56.6467762101591	23.4243522853607	82.7759042451883
Gymnotus tiquie	32.3205369858968	56.0794766823506	62.910376762024	78.0777874000149	99.9387532920934	100	100	100
Gymnotus ucamara	1.74710313074788	13.768866895439	2.98560678092804	21.733375495249	10.7663458542788	55.8744469032397	25.3272700292659	83.5166070147358
Gymnotus varzea	1.55256659953738	14.9077392287572	2.97195010966722	25.1377826203102	11.1131172576939	50.6448032281529	42.997159846592	74.6775810819236
Anodus elongatus	5.35265320536736	10.2349203847643	10.1391263835713	18.8567616452803	30.6743209667298	49.2900029191433	56.6728448353711	74.9403512777201
Anodus orinocensis	2.85184970786104	12.0853841915835	5.74004783959061	21.8256018725969	26.3309799149632	59.9683069198545	55.740420172659	83.1661129252108
Argonectes longiceps	3.91008106420832	10.2657921771312	7.94885066597901	19.3940525165884	34.752860628233	59.7390593121461	63.2350024325548	81.1076618177967
Argonectes robertsi	1.79785405740337	9.85313658105443	4.71738709945377	22.1323149567572	31.8416816953395	75.0570579866623	64.4310019196257	91.7907833300532
Bivibranchia fowleri	4.28633717854597	11.5124599383143	8.19417814907992	20.1805336111332	33.3024143037623	58.725643194838	63.3693794513447	81.9265057996092
Bivibranchia notata	1.32176962359636	12.0136181382617	3.00514897978612	23.6896242307045	21.1775954926284	72.4915346536788	56.7534824315722	93.0919838513311
Bivibranchia velox	1.72640203292855	10.5145346965221	3.57124385752648	19.2425277896341	21.5516972748824	63.5832576276822	55.413775011744	88.4494959273468
Hemiodus amazonum	4.78458987493132	8.94076752977465	8.6865657579895	15.3270545457675	31.4280979488316	44.7797221790317	54.5429183660409	70.1704823457458
Hemiodus argenteus	4.6728168233538	12.7212837228246	8.56814502064704	21.8361150265707	28.5983080615052	54.4954367421631	55.7390928482263	79.1347898180128
Hemiodus atranalis	4.5434068966518	13.7990181973845	8.26133487535792	23.8140853431081	28.8793345983374	61.4191488225777	56.3612944475026	83.8840579756978
Hemiodus goeldii	2.16252076242484	11.6023883517905	4.08145591200457	20.2187041842729	15.5830152737439	50.12629346494	44.3797000994344	76.6431586570092
Hemiodus gracilis	3.29063210251772	10.5622850411178	6.59509865559186	19.2419804435834	28.6728907896993	55.756303691949	59.1368326249414	81.8728084147822
Hemiodus immaculatus	4.59376904012746	11.780484192855	8.52422578593154	20.593525475476	31.1450147590708	56.7913860859184	60.2115093146932	80.3458419068836
Hemiodus iratapuru	14.4649902788023	37.3295716477298	41.0337937327685	66.0514744728013	84.4780191407556	97.846691262032	99.0251415003073	100
Hemiodus jatuarana	0.701811374785812	22.0010258741862	1.81149585553592	45.0773149336354	13.2987874316236	78.5071807202433	43.5764504832001	93.9562612570516
Hemiodus langeanii	2.7687010004149	36.0072226234857	7.39193623372828	52.8044059348585	49.7869336545101	80.7941704326572	89.4072957712246	100
Hemiodus microlepis	4.20020583999467	10.6911661310835	8.02344210562593	19.073672589278	27.5910154950248	51.3034367908569	55.9715941999291	78.839819861362
Hemiodus quadrimaculatus	1.40248625971565	12.1004617714404	2.78417346700728	22.0726577643668	12.8624622680749	63.5970454989131	42.0439532254195	85.5153927342542
Hemiodus semitaeniatus	4.40749393574951	9.77132874625768	8.15943198903367	17.17913140991	27.6494558500408	46.8796112395422	57.1802115149061	74.6358201080984
Hemiodus sterni	4.85056629952898	16.0528721046979	9.4920768831266	27.9175462854789	56.8284361745079	76.7382665966914	83.0651841880291	93.5799165792971
Hemiodus thayeria	1.5419825770174	9.37968774198596	3.07707962020453	16.9417664930176	14.739349786005	46.949368020579	42.6036983722761	71.7214753985941
Hemiodus unimaculatus	5.29461692088882	9.44580215152659	9.94033868423643	16.7335561893981	34.0458985866587	47.4515184762324	64.5078035131758	75.9309766972181
Hemiodus vorderwinkleri	2.32354659415753	10.9028588501229	4.85953942481257	20.040222913186	26.7744046814239	63.6750788947664	67.1876748525475	88.8511985653796
Micromischodus sugillatus	2.43203763672895	13.0716570739023	5.33704771682933	25.4926500792256	24.825978198575	62.868514724446	51.6903704132101	82.2445729103442
Hyporhamphus brederi	0.748617039418358	13.5620062216493	1.4181347331343	22.4933579477903	4.98279522973272	43.5801645769782	31.826491978466	74.2092996182309
Brachyglanis frenatus	0.925615411728289	10.0377375665581	2.33865333861448	21.5968188895647	16.8166524537353	61.5559059202016	46.0492341094415	85.3175481425925
Brachyglanis melas	1.86171222913839	13.8567818717407	3.69565072360485	25.116522952062	15.7556664946214	64.8599578924625	45.1210079977281	83.5995163845217
Brachyglanis microphthalmus	2.073225750247	14.7878172107901	4.4745037613894	28.0057579208204	19.5201746254764	65.2113663089811	57.3645866512436	85.4226483777913
Brachyglanis nocturnus	4.87196061438915	22.913307016596	13.9929882116545	39.0430594375476	58.9070085369092	87.192663805211	81.2181333379452	94.2773190149912
Brachyrhamdia heteropleura	1.39365583692906	10.8609234855402	2.59665209655678	18.3343395091253	14.9534146697434	57.5310514928495	44.2169747878129	79.7002317673737
Brachyrhamdia marthae	3.56352111498455	14.2147915921818	6.45258521256937	24.3147058878778	17.8720138327242	51.4651514992598	39.6314180251065	74.8867093962741
Brachyrhamdia meesi	3.37570264942529	19.6495725795686	6.52052676228353	29.9553084820274	29.370047125277	69.6657681582536	53.2383993864386	89.190685737168
Brachyrhamdia rambarrani	3.45160292814829	27.2157414503837	7.20687428482941	35.3293801805129	45.709868580846	65.7842332469153	68.5237872586853	88.4830441017409
Cetopsorhamdia filamentosa	0.616444776789519	10.6875581615631	0.954951778098119	15.9120489744849	1.7041924793599	26.2305380918612	2.71303193959985	36.1237096398204
Cetopsorhamdia insidiosa	1.57050158246236	10.5687678347023	2.97948145259264	18.2696446931093	13.0211513763993	52.1709344556357	29.39960574756	72.8663298188791
Cetopsorhamdia orinoco	1.24388689437528	6.94114515990915	3.35540651056574	15.2719606383074	13.4425694735812	34.6060375688431	23.6275331956782	48.0917506062654
Cetopsorhamdia phantasia	1.54090747981791	8.41754349638993	2.81913606852741	13.4874497367282	15.2654647446344	41.396221409987	35.4809501007114	68.2107093472404
Chasmocranus longior	1.82320125622016	13.8989840446895	3.30852618858574	23.2042790025629	12.2581612814516	55.3090029053787	30.6398760696628	76.5225857272608
Chasmocranus peruanus	0.912457777368584	8.41546136559017	1.85968640917507	14.0838735571766	6.31284149463925	25.923419157313	11.8318514104253	35.8909195195827
Chasmocranus quadrizonatus	1.03349018555882	7.68376248038953	2.3345934716568	13.4762750727245	7.94789667255286	27.3586831011167	13.2842094142719	37.0338778625978
Gladioglanis anacanthus	0.88114984745284	14.179265393068	2.43177734698824	29.4459014202633	31.1524633300965	81.4005786718456	70.4047497741901	100
Gladioglanis conquistador	3.37055537031017	9.93979651759286	6.61027477953365	18.0917680256507	28.9169338883022	54.3881069415007	59.2339161904171	81.9913240566453
Gladioglanis machadoi	0.985536631296607	7.46788242267979	1.73710660889514	11.9477494636424	9.73834937394755	37.2643715140278	34.1344270633832	58.9319613902287
Goeldiella eques	2.76050870233516	8.36496553708465	4.99637577502911	14.0573741851583	21.2914963626351	41.3914134369629	53.5427076315675	72.8792483657081
Heptapterus mustelinus	0.920738380884558	10.5649924050089	1.73085972277343	18.534123868827	5.25503887693383	42.9342882153279	9.92889964571461	57.4220522576233
Horiomyzon retropinnatus	1.57408318511308	14.5215192894263	2.84325977258505	24.2904001440925	11.1902495740252	65.1264990525405	30.5740792146848	85.8774119947263
Imparfinis cochabambae	1.5433407464193	13.1659023173948	3.14793787182968	24.7119066679406	10.5261922488707	57.7213134827343	28.1771842694125	83.2652178931377
Imparfinis guttatus	1.85567405563835	9.84041420075896	3.77912840191605	19.0480686743709	10.8080836471839	42.2125725379999	23.6470308245896	56.4635082199583
Imparfinis hasemani	2.71661671430812	12.8400110751939	5.1870774915187	22.1223225027357	22.6305043509912	63.1521254983558	49.9389082421824	85.1016720896826
Imparfinis longicaudus	1.22474373189965	7.53607071861951	3.45057565260944	17.8599844427796	12.8767844132497	38.7271679827107	21.0700054001372	49.511728772615
Imparfinis nemacheir	9.10301287737588	28.3383171223145	13.7815748363642	38.1188860051122	26.9962945023117	55.5043163279178	33.9694998217124	61.6720510421706
Imparfinis parvus	0.783574815403016	8.68951656436614	1.40895783845931	14.2588054555281	3.20983691377487	27.109668861241	6.01086211658705	40.8307360984001
Imparfinis pristos	1.92998226388035	12.5025669664531	3.63057410789951	21.6494258202417	13.5256431155588	51.8112286792889	38.5847810838878	73.1299837740883
Imparfinis pseudonemacheir	1.01778046752722	16.8291116782244	1.55609222746242	24.0258425094323	4.08850781189376	44.3820413837073	15.1289773260732	68.492720828755
Imparfinis stictonotus	4.25954947893401	9.6007510108508	8.46461619758705	18.2059750150859	26.100639615414	45.882206606529	54.2814383768156	73.4218770453079
Leptorhamdia marmorata	4.87196061438915	22.913307016596	13.9929882116545	39.0430594375476	58.9070085369092	87.192663805211	81.2181333379452	94.2773190149912
Leptorhamdia schultzi	2.52066778883171	14.4451744654763	5.32497337979196	25.9165962215073	32.4580451875871	75.4891792583767	69.0432687040483	92.4975292034824
Mastiglanis asopos	4.39167250177343	10.2973720045722	8.89651882472894	18.9695192834084	37.9652759513442	57.8392484383817	67.9118621639051	82.0565121478588
Myoglanis koepckei	2.12718247707174	7.64715390711809	4.32666582021345	14.2955371455752	25.0629600335236	48.4751591308228	55.1686884495564	76.5282828379167
Nannoglanis fasciatus	1.68374314232494	11.4854874167206	5.2928643479236	26.3013086312325	23.2420328032033	64.0651935444069	38.5540723077219	82.7486352608849
Nemuroglanis furcatus	2.33857848814288	12.6442291365916	6.0040534021615	28.3991816905951	36.0364685214559	81.6929008814195	72.3121207240535	98.6244806505589
Nemuroglanis lanceolatus	1.69772464110311	12.3245013122313	3.45280817489728	22.0952401901694	16.4800111096223	53.8045112482692	34.1216600848581	79.7738007578655
Nemuroglanis pauciradiatus	2.40200129995773	10.4007285965531	4.82503928569401	19.189165308059	21.0574496898882	54.5514901024436	52.9892020004485	79.7990276638001
Pariolius armillatus	1.58213756711254	5.34668883135659	2.84907500512715	8.81094973194112	19.8766910077498	37.427265793513	51.6512738602815	71.9060219292253
Phenacorhamdia boliviana	2.72074029755233	10.895929566081	5.48222936630995	20.9044400688947	16.0993781857033	49.0858592419293	33.6856443934819	67.7534811998452
Phenacorhamdia nigrolineata	1.69470311359177	14.7145313306461	3.14727418700553	25.5267654405448	8.50195040366567	48.4625044602386	31.7777181859215	74.5125946007742
Phreatobius cisternarum	13.9159415369178	50.8895743558091	24.8822999955309	73.2560127701313	54.1212808781601	89.090238186641	75.7191176765481	95.5520710947828
Phreatobius dracunculus	7.05391988577037	24.5138464994913	14.0267164119976	44.9020108896938	41.8702937064006	90.7491867509436	84.9550163571796	99.859248394902
Phreatobius sanguijuela	19.2369614632687	25.5375237322172	39.8931889930162	46.42264520503	89.1669493561739	89.544155616344	99.831898090822	99.831898090822
Pimelodella altipinnis	2.46966852266107	8.10760698823172	4.96685360116972	15.4416579671567	18.3963228495757	44.0735486068007	44.2168143630248	72.3192566622555
Pimelodella boliviana	3.38484601056552	12.9011115966275	6.50759939007676	23.4941102228302	19.2650566903323	52.8634201750437	41.1241969434188	75.1631534383912
Pimelodella breviceps	3.54084111730348	32.9166048533282	9.15681989138513	43.1192480921036	55.8772076789869	90.7454014518393	88.6882048593005	95.8481442669419
Pimelodella buckleyi	1.76756063538992	10.1304027072974	3.15381957924236	16.5368798988583	8.98734189139111	32.3338888422551	23.000087802309	50.322070468141
Pimelodella chaparae	3.2049139204405	12.4089778747735	5.69134132502744	20.5779615761338	14.6244405273398	48.2022289201322	23.2740573620847	70.9738955203438
Pimelodella conquetaensis	3.00652632968926	23.3969719975609	6.42775964112482	41.0849392340283	17.1500488346613	66.0597179605724	25.2650326731637	74.0368430508356
Pimelodella cristata	6.34371162117002	8.85941592252143	11.7708701135246	15.6470442416346	38.301591977189	45.3495503594171	66.7422022437513	73.0804776503653
Pimelodella cyanostigma	1.20642671951876	13.4484109724452	2.1209461030153	21.6074992237056	7.40759680541203	49.4445950266473	19.2843395176351	70.7074950664081
Pimelodella gracilis	2.47831009551224	9.58644505916841	4.92295034640025	17.7759563997647	15.1311921698948	40.9712930305065	34.3451406615904	62.9720989903378
Pimelodella grisea	0.660306638103218	15.0986256170523	1.66043003013223	28.1303383347929	7.52711776394625	65.6554119404	12.5529847221046	78.3186035239137
Pimelodella hartwelli	1.18062347234604	21.7323799451818	1.81439913440422	31.1122254537667	5.39966245390388	59.9370053653458	33.326849750028	89.5875337546649
Pimelodella hasemani	3.12020832319904	10.437511678524	5.81370687528818	17.8182492365914	17.3105910182205	37.2984397060365	38.9772415298966	58.8436646826581
Pimelodella howesi	4.17104604353819	15.6035748792517	7.74597929523276	26.9082607336215	27.1519342274821	66.5881440534193	57.2091904215563	90.2580103041018
Pimelodella montana	0.332728229547842	10.192033741592	0.503760594036293	14.4015874520036	0.957323914334549	21.0063186183188	2.6998218135108	29.3158360386103
Pimelodella nigrofasciata	1.51140033939868	10.5566653063384	2.70707577282969	17.6332689405253	6.53264052794115	37.4986686147656	10.6401959469724	54.8501189512227
Pimelodella peruana	1.18062347234604	21.7323799451818	1.81439913440422	31.1122254537667	5.39966245390388	59.9370053653458	33.326849750028	89.5875337546649
Pimelodella roccae	1.50475396445729	8.00712579672943	2.82853215042632	14.0807922319512	7.34590695689044	32.0176505607408	12.4886530765041	48.1166496310195
Pimelodella serrata	2.98008410736008	11.0716178580813	6.05229189710922	21.3920604145196	17.0303545968521	47.7720582193275	36.752618397267	68.3006188259044
Pimelodella steindachneri	3.7648977353337	14.0601364871104	6.77059336722065	23.5905781378992	22.9861330648818	57.3921227603391	44.6107950712762	76.5739091163059
Rhamdella montana	0.616444776789519	10.6875581615631	0.954951778098119	15.9120489744849	1.7041924793599	26.2305380918612	2.71303193959985	36.1237096398204
Rhamdella rusbyi	1.51140033939868	10.5566653063384	2.70707577282969	17.6332689405253	6.53264052794115	37.4986686147656	10.6401959469724	54.8501189512227
Rhamdia foina	1.7713139577228	15.4282864815606	3.38881829924794	26.4953689533839	17.3156625960514	69.4146144810808	46.1682272390539	86.1237155207494
Rhamdia laukidi	1.22329252366274	6.60623585430116	2.31135433352926	11.4920093146267	12.303728029786	40.181920725442	38.2360551078204	67.2694326049721
Rhamdia muelleri	1.32108557621147	8.95474961453958	2.56800521469442	15.7888855232985	14.2008716954687	49.6169432835318	41.2765875610856	75.3964924929292
Rhamdia poeyi	0.249153414024308	10.7319488066042	0.625230899084571	22.2811419529201	3.72574091326962	52.9722394994375	9.49421466247915	80.1675115102748
Rhamdia quelen	4.19879773570386	9.77702395636306	7.83617332751804	17.1178846363047	24.8587885982215	44.4584187148409	47.820478604187	69.5958821160636
Brachyhypopomus alberti	2.17274209167485	27.6303192311807	4.7179233700704	54.5395028420454	16.2573343797695	94.193395190108	73.944771450268	99.7148896681596
Brachyhypopomus arrayae	1.25514074367887	11.7600764644737	2.32382977327716	19.6245735790294	6.61884028420599	39.6461600037261	11.2194453884364	56.4650509850158
Brachyhypopomus batesi	1.07096008584292	7.98805529190982	2.25263426407585	15.2035773819354	17.1354149778642	58.7483341886718	51.7993196183143	89.7378875152314
Brachyhypopomus beebei	4.96692701894658	11.4103672736096	8.78362725610515	19.2448808533015	28.3749352498112	49.4921667517442	55.1045771379519	75.0324022875655
Brachyhypopomus belindae	6.52103735775411	30.7817950735276	27.1840888161707	55.2364115947563	94.4184826554324	98.8306217204374	100	100
Brachyhypopomus benjamini	1.13602850127854	8.91914930022352	1.82317617896719	13.1486178458865	7.71908945356546	33.6950192157359	37.3409030253115	71.5866242651526
Brachyhypopomus bennetti	1.96796774240291	9.71565496771921	4.58891228227163	19.3911324666036	22.0965919052229	54.5858190181892	43.3470736012631	82.2061078952599
Brachyhypopomus brevirostris	4.8910151628375	10.3794861049709	9.1568154575398	18.4469062486972	30.052083265438	48.7085333483392	58.8506551139657	76.001218217568
Brachyhypopomus bullocki	1.12346079715356	10.7039141386827	2.08753676934265	18.019960323094	11.2383500105493	57.1540613478535	39.2492930164364	78.184548023007
Brachyhypopomus cunia	0.911829685161913	17.4340682503049	1.18109777857042	20.9041956781851	2.43990231571066	27.8031019355157	31.5656459383268	51.1264774751225
Brachyhypopomus hamiltoni	1.17466635044546	6.45544901025973	2.98176510036125	14.2550934229349	20.7123920423291	48.1042710490418	44.844528145333	69.9098730623117
Brachyhypopomus hendersoni	1.00564760730339	10.7357419442252	3.14133086207202	25.7839021568769	25.8959075218853	70.4021332882485	60.7579269423778	96.4263154004942
Brachyhypopomus provenzanoi	2.426320316309	17.9137008046588	4.09770864683085	28.2772292527827	14.5250217623452	65.7681615094597	34.1153072862652	80.8802390532516
Brachyhypopomus regani	1.34504255947938	13.2236736018992	2.63849200922578	21.8070621998525	10.6163239756341	45.1602337042818	25.2202087353214	71.0364299051241
Brachyhypopomus sullivani	1.93197141176671	8.65357615585075	4.65780796205603	18.5006040297605	32.7407890880604	68.1671875925576	66.8757104502698	92.5903482931745
Brachyhypopomus verdii	1.18062347234604	21.7323799451818	1.81439913440422	31.1122254537667	5.39966245390388	59.9370053653458	33.326849750028	89.5875337546649
Brachyhypopomus walteri	4.82184512652334	14.313450106685	8.65541413330717	24.2145031935629	27.6280247738014	57.4615208131285	55.0990707377175	80.1858965418157
Hypopomus artedi	2.22444342462367	11.7149643905601	3.85232784766204	18.968363977746	14.3846060737501	48.4480944762825	37.3746552794487	73.2003610730277
Hypopygus benoneae	1.22223404120286	39.9668651598513	2.2607870008592	60.7878412825275	7.54067352209514	94.0541940933153	50.6774633919173	100
Hypopygus hoedemani	0.615160297934416	10.0678384533784	1.62202626302572	23.1696206359999	9.17070675379983	69.0726358062332	38.8265535301742	82.4271559018241
Hypopygus lepturus	5.53059660425902	10.4418652982582	10.0329948963908	17.9703566622714	32.5237068157839	48.0401751151913	62.6784405843079	77.0270402859294
Hypopygus minissimus	21.8277966338851	51.1347056597574	50.6873370546261	74.8572786882526	98.8942311390402	100	100	100
Hypopygus neblinae	2.03400018591324	14.0321351819029	4.16629887088807	26.1242730185767	14.8661168935462	59.7553145817852	42.2257992144508	81.6562799689745
Hypopygus nijsseni	0.85094464909417	13.2514592599338	1.29429381057106	18.4294077037664	7.47819464714642	58.8521660610199	42.2549541760271	84.7276954979455
Hypopygus ortegai	1.22344033537242	17.1120231139393	1.98001809604055	25.6401578351056	6.73286969013143	55.6898400051691	37.9790360021962	88.4249441539162
Microsternarchus bilineatus	3.84437554707521	11.12986280111	7.33669814666464	19.571216353284	28.9446370490484	54.7733175876462	57.0056917300249	79.3805387025656
Microsternarchus brevis	3.91960735606018	28.701974390638	11.1996868993365	40.9968039776788	60.5795591968401	87.8963896628809	92.095464051523	97.092364771811
Racenisia fimbriipinna	1.74056197636911	14.1057397746839	3.64427104678801	23.1616825009763	27.3849409451026	54.2657175419954	55.6710874949356	87.0264542016837
Steatogenys duidae	3.71463611497185	9.61218153183287	7.39876702033393	17.6667586702846	31.6768737032202	53.890558423144	61.8964285016903	79.7184283564776
Steatogenys elegans	5.70170392770105	9.59148388414043	9.89874551139465	16.0664878046309	31.1103857410292	43.9767559946955	60.5953351605012	73.7792869299838
Steatogenys ocellatus	1.09212685457115	8.07862215880345	2.17514865856944	14.5276646676431	12.8894548597523	49.0430929263792	41.8184536271001	80.1215581228221
Bryconops affinis	3.60791254718812	11.7980179490332	6.70580276860013	20.2229076874658	24.7790243065908	53.779788452402	53.6949417620416	79.5764624056104
Bryconops alburnoides	5.39856807442601	10.052745727965	10.3426778470693	18.2539975728261	34.4410077902671	50.4361265815139	63.9776636012655	77.5184601999983
Bryconops caudomaculatus	5.02612432645489	9.65537066636024	9.43774018547465	16.9918115524533	32.9046642961694	47.7175472385742	63.5594680394858	75.9498683938754
Bryconops collettei	1.92803401069766	8.22582453940988	4.0132659948778	15.4314877865984	22.9471050069073	53.0616356321031	54.638422926573	78.757216933014
Bryconops disruptus	1.62720786021875	10.4419752654147	3.8610654489119	21.2289198194304	19.7543291777104	53.1052529879078	45.4964586518124	73.538941023534
Bryconops durbini	1.62566938418805	9.27795933098272	3.24228964167398	16.5744326798392	18.0099628501957	52.8773290009376	49.2794703606817	77.8299663407094
Bryconops giacopinii	4.88339000715401	11.5010914985583	8.89086042843658	19.5128542890316	32.1509321921055	54.0500301741861	63.5015217942066	79.2524278057924
Bryconops gracilis	4.02355755197889	14.2821590648659	9.07009268608837	28.4124658204674	41.8606577929497	74.9226202461781	70.4991845979457	90.7158129364391
Bryconops humeralis	1.66296842781994	10.9277300689749	4.02232447945922	22.3642261643671	21.3104618725949	55.2910490849549	48.7889491166436	78.5020798955655
Bryconops inpai	3.28346416404713	8.49404072422264	6.17697244857758	14.7937811180102	26.4391202181899	42.0895215578922	56.2177356348279	71.7978479837839
Bryconops melanurus	4.54236999781275	9.735070614212	8.52794863500793	17.213791798262	29.0373453215024	47.3578811711348	57.8766808309528	75.3598861693815
Bryconops munduruku	1.22223404120286	39.9668651598513	2.2607870008592	60.7878412825275	7.54067352209514	94.0541940933153	50.6774633919173	100
Bryconops piracolina	7.73883297290373	19.8461552763418	15.4075060652952	36.6304884750597	48.0228724449833	82.6196576302903	88.616278985543	99.6690508239851
Bryconops transitoria	0.838003425614856	23.9302736630827	1.8130974867625	45.5228253479245	6.02857137716926	85.1808937828746	43.0203276768196	99.5304607806827
Iguanodectes adujai	1.4348381751986	9.20976986574431	2.89824944459872	16.6835119091455	15.2995388953944	50.9845335433501	44.9808368772921	74.0107414157855
Iguanodectes geisleri	3.01526511234811	11.6407007027844	5.4976511458253	19.6971197910026	23.949075650239	58.1346601155019	53.307224639877	79.5274696537266
Iguanodectes gracilis	1.86142826485777	10.2792742634738	3.64164512497151	18.4250633983888	18.0412852204151	56.9697404979259	45.1233018783269	75.2813414848998
Iguanodectes polylepis	1.19881203675161	15.7255400574225	2.21624635304071	26.8505469913439	9.80595919459148	76.6933796938701	46.411893808141	94.5680083368567
Iguanodectes purusii	3.22307618618922	11.7563687296026	5.76487935440987	19.5627617422579	21.3314890954797	51.9177326313257	54.3118562656534	81.9130593122472
Iguanodectes rachovii	0.20014798262574	3.73061216959218	0.421837331848721	7.49729308329595	2.25342775739845	30.4718107083336	16.2267932579793	63.6655655473938
Iguanodectes spilurus	4.69542897405062	9.62554094909781	8.60804499731975	16.6792210842234	29.3848299417315	45.6717545577269	58.675552982201	73.5500793899275
Iguanodectes variatus	2.93743957010538	12.293757253377	6.10826335381905	23.5798548794747	28.6716005628796	70.5285957519623	57.9549126422455	89.9124867871824
Piabucus caudomaculatus	2.26043801439426	19.4327643119995	4.58805606652686	37.4792688047803	12.494595112192	77.6621938902345	31.0757141867095	92.6169414692117
Piabucus dentatus	7.68838433237124	26.2578670671736	19.2668214418818	48.176810486793	60.7078661161172	91.906386664432	81.5313942358343	97.384443542896
Piabucus melanostoma	3.02003319699703	13.6043805861982	5.92153047719239	25.1925816476668	16.4000194328441	53.5320205366889	38.9867460785417	77.1308169469493
Copeina guttata	2.73114288866569	8.06958221664002	5.36091530660648	14.6941182783035	23.5884939957831	44.6421864429169	48.5366274506184	71.1271626560864
Copeina osgoodi	1.20167936032008	7.36978505672234	1.92981331202845	10.8124131887587	10.1725039214556	32.3458773948709	43.6612133832736	70.8170947081913
Copella arnoldi	0.493325860050998	4.23536575979411	1.2034351389976	9.61433911604605	7.32575747277313	38.9171638640779	37.8092567189479	73.648310848983
Copella compta	3.19789767410546	13.7440854388738	5.68357172958974	19.2647966080617	35.0735064684042	58.4791669516764	70.0273963714837	91.2766581659907
Copella meinkeni	1.33596543292364	12.1563050905356	3.45217591864	25.4980924823476	20.01926053159	58.9592399214561	46.6146085969233	83.3735221051897
Copella nattereri	4.06696398139947	10.3330280586578	7.53366835596866	18.0257969130549	26.6767453168156	48.5678622654943	51.8104486662458	73.8182161485844
Copella vilmae	22.7756451082668	39.2687735781745	42.0625613117432	61.1335170807756	92.2461334684343	98.1210003010845	99.4632295114712	99.9098734525093
Lebiasina bimaculata	0.348921466617467	2.94753185126344	0.576351352137693	4.4066444451613	1.58678714603712	9.16534727585332	6.53741734578889	19.5974969210473
Lebiasina intermedia	0.783574815403016	8.68951656436614	1.40895783845931	14.2588054555281	3.20983691377487	27.109668861241	6.01086211658705	40.8307360984001
Lebiasina marilynae	23.0698223568942	36.9732118477424	52.7718835249154	65.1523039766861	90.1389348240559	95.0152768014898	99.9786251124925	100
Lebiasina melanoguttata	23.0698223568942	36.9732118477424	52.7718835249154	65.1523039766861	90.1389348240559	95.0152768014898	99.9786251124925	100
Lebiasina minuta	23.0698223568942	36.9732118477424	52.7718835249154	65.1523039766861	90.1389348240559	95.0152768014898	99.9786251124925	100
Lebiasina yepezi	1.26269393800182	11.9939839062428	2.26756235532472	19.4816964270421	11.4693752043379	56.4562782217514	37.8013154849196	75.4946809479487
Nannostomus anduzei	3.54084111730348	32.9166048533282	9.15681989138513	43.1192480921036	55.8772076789869	90.7454014518393	88.6882048593005	95.8481442669419
Nannostomus beckfordi	1.05432784995998	9.32537175179993	2.20409423612866	18.10909336607	10.8801833680574	58.7396468862425	41.6217301749105	83.4401632572726
Nannostomus britskii	1.03309831828618	8.59088302694917	2.4736722022215	17.6871442407191	16.5138386142221	57.3630719415663	44.8049080281056	79.1217391040548
Nannostomus digrammus	4.63171002403916	9.89933384917431	8.61779114199375	17.7127226136797	28.5166486056054	49.3224501859055	55.90175385796	74.7773253018655
Nannostomus eques	5.20277495200493	10.0659585999975	9.70940193779274	17.6125902629365	36.196545459992	50.5716432985312	66.1389869674479	78.0425992444227
Nannostomus espei	12.3784698602005	45.9250368083944	23.1218022999026	69.3029984910357	54.5035668487767	88.7888825586162	76.9399518873541	95.777231564492
Nannostomus harrisoni	2.41875117885937	14.0614961585463	4.33413406176158	23.2920729549649	15.6156127973163	54.3651767654622	41.9336802767155	76.9708044232099
Nannostomus limatus	1.15391009075283	22.9854955046574	2.30083556312153	40.8486199924542	7.98823812995255	80.6802582920897	42.0841396665905	97.469382997373
Nannostomus marginatus	3.98054339151794	8.27027898549947	7.52136835191016	14.7731181996813	29.9848904396244	45.6694482578926	59.8961932387273	74.5459521194764
Nannostomus marilynae	2.21141731079749	10.4272380307997	4.47218544768764	19.2603579750097	19.4427548834374	52.9827420802011	49.9909845170779	76.6835523287539
Nannostomus mortenthaleri	0.939553285388185	13.5028648334721	4.04871803926911	34.6425128345008	41.2462186566707	85.1281117570909	69.505837086829	98.0990523608782
Nannostomus nitidus	0.668875443455222	18.0523300350933	1.42677120675334	34.0710156289504	5.26416547311404	66.7599776079675	40.4216779476963	88.2319707106903
Nannostomus rubrocaudatus	0.332728229547842	10.192033741592	0.503760594036293	14.4015874520036	0.957323914334549	21.0063186183188	2.6998218135108	29.3158360386103
Nannostomus trifasciatus	4.71304269187564	9.50537240738764	8.65870666611182	16.7310408428107	27.9787058799507	44.9863658379236	55.1795727130893	71.6585401573118
Nannostomus unifasciatus	3.92135509038336	9.20488879509323	7.36618810335629	16.5522412843598	26.298811286241	47.927613919405	55.1416178259724	74.684125954031
Piabucina elongata	2.74085625994561	8.671042916198	9.06618785050769	23.9498455434931	28.5835631228693	56.0778696382476	38.7278912504658	67.2616706225261
Pyrrhulina australis	3.12881398555866	11.7112874092723	6.3309802107725	22.3413163698301	20.675470214852	57.302170408276	43.5521976858867	82.8347281953082
Pyrrhulina beni	2.54942628679899	14.6766200937909	4.74836821622778	25.2685794790603	14.4534476175147	55.0272985486966	33.4867170380493	74.7586976608202
Pyrrhulina brevis	4.46769482189009	10.2635108495253	8.44772894892176	18.2094370524736	28.8077457530024	49.2557244995045	56.7889497010567	75.4284047045141
Pyrrhulina eleanorae	1.94690942615002	7.9053605643126	3.18227231694374	11.8460847449008	12.9761194815358	31.665118280725	34.8221395539889	62.0303314737774
Pyrrhulina elongata	1.9082537197493	14.0072517081591	3.7871139886343	25.1670546434372	19.2186845069321	71.9788572747977	57.5872285202994	93.8353260206528
Pyrrhulina laeta	3.71712056504591	10.0903598102835	7.23099606050855	18.2160118851413	29.0476789188293	52.1725177969206	58.2619397887514	78.9601524215868
Pyrrhulina lugubris	2.18385795361484	11.617595627184	3.95087770071226	19.542096658428	14.6595092070376	49.6312412285382	39.4986206528195	73.9533994377286
Pyrrhulina marilynae	4.1019494578679	11.3251328302556	8.04940927086264	20.2859030903071	45.5437296127201	64.9176805051443	81.318958164316	88.1790207339148
Pyrrhulina maxima	28.2737932924488	55.2847625677118	48.9727457094157	73.4029212808629	100	100	100	100
Pyrrhulina melanostoma	1.75825898527121	12.9829406155521	3.02610140060353	20.3485606078654	9.22220416989423	39.5598849923038	21.6092289231281	60.5998767738938
Pyrrhulina obermulleri	1.80449793275117	10.3465488135164	3.14716237238444	16.7111498594575	12.8104378847636	43.8210246595027	36.9770555862642	74.4894766852027
Pyrrhulina semifasciata	3.47856957237746	8.43491218697804	6.62970279731649	15.1110716803459	25.7922413217543	44.2005342562198	56.2671512163215	73.4513070666566
Pyrrhulina spilota	2.51705728400325	17.5052480900247	4.83341808362987	32.1025966416187	13.7177184654115	72.4401118303218	26.8511716697798	86.9669979556089
Pyrrhulina stoli	2.19220295991745	14.5829812035117	4.1389284524835	25.1562400207852	16.3974924240814	63.1657947234795	42.6656897347801	82.5856355991662
Pyrrhulina vittata	3.05846141139126	13.0199745335607	6.10806690214817	24.7311199844647	17.8725738331264	57.0717475322529	37.3581867183453	75.7378360854368
Pyrrhulina zigzag	2.59487361805131	13.1703952962705	4.67524834902236	22.090736325624	17.6290154078616	56.6139519008675	45.0331690576307	82.3291323770521
Lepidosiren paradoxa	3.18758302473763	13.3132366281035	5.93001035783059	22.8921247193325	18.9977084941305	50.7739968400324	41.9959082193418	74.9233046157179
Acanthicus hystrix	2.26870661335011	10.3411983053924	4.76877203505825	19.6952179089909	25.3436247809729	63.2320944649252	56.5452642795457	87.5033007160917
Acestridium dichromum	1.32593581797308	11.2175506218236	2.32017495441283	17.523830790064	11.6315211479845	45.7009885044437	39.7983067887871	69.5648274008463
Acestridium discus	1.74781246051732	9.7058433224674	3.78774101290931	18.964379207885	17.9094328124058	53.3479057215416	46.7295305694876	74.7734301530267
Acestridium gymnogaster	1.93125277460497	12.7795106004627	3.81373823213587	22.7163681687694	18.8416237855801	65.0607743242923	47.36912169473	83.0620692540454
Acestridium martini	1.92779958217896	13.20050746532	4.13228937726001	23.2892271561288	24.7733480310807	55.3193469899554	51.5073839504434	80.6019624119621
Acestridium scutatum	0.932517881278284	16.3413937364631	2.06038262619705	31.4800194141726	11.658126704059	85.7519939654474	49.7036969278401	99.5302418681627
Acestridium triplax	0.905977887759183	17.9929902318309	1.56253353856405	29.0440716801035	5.52694400526483	72.7758809671654	33.6853688134806	85.0876330193228
Ancistrus bolivianus	1.98861412528788	8.2713054084767	3.88864207948771	15.1658815092358	10.0014821621133	34.4357248095506	16.6834144996989	52.4150589074726
Ancistrus bufonius	2.21080345323287	10.2061161611073	4.02955454407481	17.3718646898485	10.9161031392227	36.311564553296	24.7654420565285	51.322202483643
Ancistrus dolichopterus	6.78429152664142	9.61765033258948	12.3096932179126	16.8400482837498	37.2053680360249	46.4694047570799	63.1829246133207	73.228273714395
Ancistrus dubius	1.75626827187784	11.5355407369897	3.56168151551576	22.3527209553175	11.6618490712042	56.2627380860873	27.4224233741826	78.428654315699
Ancistrus heterorhynchus	2.08320645038227	11.1700027514715	3.42635098393956	17.0349944706303	8.53521027750275	37.5566321856871	15.519855184955	61.9375199589973
Ancistrus hoplogenys	2.84917563113756	10.3174921923093	5.47203215844409	18.6905523188799	18.7646861194201	48.9351518684239	43.0185430136663	74.4666043927314
Ancistrus jelskii	0.616444776789519	10.6875581615631	0.954951778098119	15.9120489744849	1.7041924793599	26.2305380918612	2.71303193959985	36.1237096398204
Ancistrus latifrons	8.85147533181733	49.5400084031362	20.8777209142216	68.1149605748851	65.950109390431	93.5436156376012	96.5612543784041	99.6539363136956
Ancistrus lineolatus	0.824435762144947	5.57849734878666	1.64976078480636	9.93280950074267	13.7131746416237	37.9245382234285	50.6757266842754	73.0574417624527
Ancistrus malacops	3.45998951907426	10.1494529198043	12.3443789618291	29.1887450504039	39.2001565663991	68.3410771193771	56.5863751485013	82.6893755026423
Ancistrus maximus	1.20143974613716	16.0564753270609	2.07047787989497	25.1367575014507	9.04193221369065	64.3728146400694	34.1634668944664	84.7711466662527
Ancistrus megalostomus	5.53420392036364	12.5314927836353	10.574724307784	22.4270507483038	23.2597343155684	43.7355225553709	34.0929065793035	59.6491472244201
Ancistrus montanus	4.28345444543144	15.9382537035463	8.44671470616251	29.5324651808627	23.0788267057928	66.2364009134942	32.1428624211813	80.9111760848879
Ancistrus nudiceps	2.426320316309	17.9137008046588	4.09770864683085	28.2772292527827	14.5250217623452	65.7681615094597	34.1153072862652	80.8802390532516
Ancistrus occidentalis	0.992715100107136	9.32774490028708	2.90436065451904	22.7478440939715	12.9963771897955	55.3310421806822	24.1568187087222	71.0134774268901
Ancistrus occloi	1.12077794978176	12.2298485683434	2.31301378971536	19.599018065371	6.58800877291644	32.9050813666599	11.8653889472895	47.5270354388908
Ancistrus parecis	2.60202122690644	16.9334112848871	5.4089424185839	30.3279537996045	32.9887835663398	82.4230344550211	70.4374202422788	99.9556347929391
Ancistrus ranunculus	1.99784001545946	10.5774485509277	5.24854627343741	23.2057508055134	39.030922997147	78.5908642324189	78.8163963145467	97.410673715971
Ancistrus sericeus	7.01148259230064	43.7513853816944	10.8614669488198	58.5112769970192	23.403853134133	81.5277619728272	31.1000442694707	85.0319156812043
Ancistrus tamboensis	1.43395932074787	9.98737006745434	2.45016026693334	15.4496646741963	8.15523944791446	33.7288937995483	20.7264759436675	54.5113683412289
Ancistrus temminckii	3.3904067173037	12.1932022980373	6.09620465215496	20.7881121076009	17.1646405252103	44.103499069047	39.0000271897289	67.2177326225105
Ancistrus tombador	5.6377513951421	23.3938884751573	10.8131760901142	38.8466492545864	63.530934683278	84.9363785510033	88.7004339925155	99.1790541197353
Ancistrus triradiatus	0.0935695530435819	1.49710131953186	0.169384307926259	2.48315072091201	1.98562730050743	17.1858557163336	19.7460773521127	60.5344296438509
Ancistrus variolus	1.0763501168656	11.6408799933435	3.90266587191322	29.3210054470015	38.6994182383176	82.148395666323	82.5924117574644	96.5673091135141
Ancistrus verecundus	5.61064815067198	17.0989105829933	11.2043516546757	30.2258257273191	59.234820974758	81.5018960570501	84.8772062987158	96.7540858858171
Aphanotorulus unicolor	4.99598967719721	10.8717734956837	9.22076844500026	19.1081096215743	28.7435614816597	47.0308288079717	52.8749927009563	69.338582530803
Apistoloricaria condei	15.5328855374561	43.5648091757486	23.052189077276	58.0702152485749	47.9656859307265	87.570812404364	59.7671579836801	91.8361132192823
Apistoloricaria ommation	2.03417276747875	12.839916901102	3.84408915319416	22.1410063180588	14.0824330000188	51.5624074897435	40.3913878885348	75.0601024757881
Aposturisoma myriodon	1.18062347234604	21.7323799451818	1.81439913440422	31.1122254537667	5.39966245390388	59.9370053653458	33.326849750028	89.5875337546649
Baryancistrus chrysolomus	2.21639733920093	12.6957962946355	5.28791049479999	24.9175788536114	32.4527680217532	77.2296740066483	77.0229085592258	97.6008887474025
Baryancistrus niveatus	3.17085642529265	14.6901911229026	7.68137842537615	29.5069860121708	42.2496395372648	80.9575752718974	81.3752184373038	97.8128577935523
Baryancistrus xanthellus	2.21639733920093	12.6957962946355	5.28791049479999	24.9175788536114	32.4527680217532	77.2296740066483	77.0229085592258	97.6008887474025
Chaetostoma alternifasciatum	3.03301629748316	25.0140708488934	6.60416181792122	44.6442898649791	17.7290384268934	70.8108040212386	25.7411715938927	77.3333725918804
Chaetostoma anale	9.04568404746773	34.8854123727237	14.4053219938042	48.6101970976898	33.1991712182835	79.4564799593019	42.4950482401938	84.2718108704965
Chaetostoma branickii	0.483527241547321	3.4336559048227	0.858798351534483	5.46498739641968	2.75798887608397	13.3896945789685	11.9458537947926	29.4444200669973
Chaetostoma breve	0.850466773184101	3.50969440400969	1.44389249359017	5.4494586398433	7.56969020588745	18.874251906584	24.5598921131988	42.4742937626005
Chaetostoma changae	0.332728229547842	10.192033741592	0.503760594036293	14.4015874520036	0.957323914334549	21.0063186183188	2.6998218135108	29.3158360386103
Chaetostoma daidalmatos	0.332728229547842	10.192033741592	0.503760594036293	14.4015874520036	0.957323914334549	21.0063186183188	2.6998218135108	29.3158360386103
Chaetostoma dermorhynchum	1.64139982692838	7.9922718759203	3.92464355431094	15.1536183731022	14.7382131418503	35.8281250195372	25.5652722535202	49.2273140556622
Chaetostoma jegui	2.426320316309	17.9137008046588	4.09770864683085	28.2772292527827	14.5250217623452	65.7681615094597	34.1153072862652	80.8802390532516
Chaetostoma leucomelas	1.24501143841307	10.8922422383342	3.64407335133684	23.7937912260788	11.4113560959252	48.1903744322464	17.4257207345145	57.4217567623775
Chaetostoma lineopunctatum	1.52740295861197	7.27505402401986	2.6092351300998	11.3728613876895	7.61450993183412	23.6738675170474	20.5565663127957	39.7090695857484
Chaetostoma loborhynchos	0.666970609270814	4.52533101964142	1.13163525481008	7.2252512768458	2.94351222193182	14.1216062615028	5.8612253151554	22.7390231837962
Ancistrus marcapatae	1.19981899032927	12.352965142348	2.22158956165532	20.1154460728559	7.5857959447038	40.6301278024482	16.9670517450755	58.3072598226378
Chaetostoma marmorescens	0.342073079275849	4.97183163072859	0.516711649740653	6.91217208517074	0.997479558860994	9.99625672624295	3.21696276506196	15.8172122354125
Chaetostoma microps	0.49355108633478	3.4996816095703	0.879250892971335	5.68869279412638	2.15391712842187	10.6725721496618	9.09821744702805	22.6256272775691
Chaetostoma mollinasum	0.427660572563418	3.5198150988287	0.809285173182324	5.88847610218881	2.34886746469742	13.2400697123298	4.72754031022158	22.0753883485737
Chaetostoma spondylus	0.427660572563418	3.5198150988287	0.809285173182324	5.88847610218881	2.34886746469742	13.2400697123298	4.72754031022158	22.0753883485737
Chaetostoma stroumpoulos	0.342073079275849	4.97183163072859	0.516711649740653	6.91217208517074	0.997479558860994	9.99625672624295	3.21696276506196	15.8172122354125
Chaetostoma taczanowskii	0.33712550507266	4.43160729714639	0.519202446769939	6.24636831748872	1.05682834566768	9.46064866754029	3.63965790796719	15.8738598468006
Chaetostoma trimaculineum	0.679968950357314	3.62123844999646	1.34600222583608	6.27273176703748	4.19614493642186	15.8182350696221	8.52636866714401	27.30148316841
Chaetostoma vagum	20.688687574213	44.0756427591973	35.0224603152711	64.0603846174804	69.4060498084069	93.5282721558288	80.2630067984048	95.7025849918442
Andeancistrus platycephalus	3.13816461529798	15.6371544087911	5.18289726650689	22.6863028523445	11.1688811245472	36.1986386957274	15.7269588808842	44.5143157911312
Cordylancistrus platyrhynchus	11.4248221425747	30.9230983141527	17.918407835166	43.6806375538925	34.8342331346225	65.269211221064	41.9730252742542	70.5795680422794
Transancistrus santarosensis	8.85147533181733	49.5400084031362	20.8777209142216	68.1149605748851	65.950109390431	93.5436156376012	96.5612543784041	99.6539363136956
Rhadinoloricaria bahuaja	1.83278823292905	8.18648525902575	3.83367277991647	16.1730080633358	12.7228803258934	42.1778671951578	28.8931380423297	62.711303063556
Rhadinoloricaria rhami	1.65888081235884	12.3552399884168	2.95654923882194	20.0922578943577	9.14869366657502	41.5175635976423	23.2332773990592	63.8238783127275
Curculionichthys itaim	3.01197375617547	25.9382514367626	6.05591381345673	43.7522769304956	28.0974534573442	85.8665291241643	68.7258861349295	98.9061476489009
Curculionichthys karipuna	14.4649902788023	37.3295716477298	41.0337937327685	66.0514744728013	84.4780191407556	97.846691262032	99.0251415003073	100
Curculionichthys sabaji	3.23639043799022	23.3649078381278	6.58529258475666	39.3183742129308	39.4547339149964	84.5851332492461	79.2449268659846	99.8195697269834
Dekeyseria amazonica	3.26863994180073	9.87851975963677	6.6679635484869	18.5464071347203	31.2051982282984	56.6143057486917	61.4587644986925	83.3785500406183
Dekeyseria brachyura	3.54084111730348	32.9166048533282	9.15681989138513	43.1192480921036	55.8772076789869	90.7454014518393	88.6882048593005	95.8481442669419
Dekeyseria picta	2.59418456066581	22.1515770432907	4.66556982530559	32.0712510745015	16.1379649363384	57.1121338711077	28.7265700653711	80.3681376970366
Dekeyseria pulchra	1.25668971255798	10.7526763314136	3.22155225562072	19.7415108873275	28.099994465699	52.2138724396688	53.0730449453308	83.1750034046022
Dekeyseria scaphirhyncha	2.54987937983359	8.06222328838216	5.33109089969026	15.4090177582141	27.5573507523193	51.0831273646796	56.4422480559489	78.1996954250887
Etsaputu relictum	0.386111325854645	4.62891691605919	0.594170177592749	6.53876984134495	1.38578377174967	11.3974101297959	5.29737645865773	21.1633001852817
Exastilithoxus fimbriatus	2.19005045897219	11.9697799660498	3.97033353596772	20.0150474565701	14.7904792467974	48.3696302627896	39.3070904738833	71.1978111596391
Exastilithoxus hoedemani	4.58809231908599	24.2290957904372	12.8699606205873	39.9650699711547	56.1203326236511	88.0289340848929	78.5097518733836	93.2775774741092
Farlowella altocorpus	1.51140033939868	10.5566653063384	2.70707577282969	17.6332689405253	6.53264052794115	37.4986686147656	10.6401959469724	54.8501189512227
Farlowella amazonum	4.06090926942316	11.1523400772081	7.69768506977731	19.588576477053	27.9977252992481	53.7052987488754	52.8498905887145	78.4771590369969
Farlowella gracilis	0.532501594329567	7.20657356318489	1.05009852504937	12.840711753328	4.51395303452535	31.8946201778153	12.1743106568451	51.8103434231257
Farlowella knerii	2.64539399377073	9.32951573995918	4.77342032523731	15.1818082673832	16.1802561610378	35.8287202511879	39.2330141617373	62.930990223693
Farlowella nattereri	4.89289207096366	12.1378261948361	8.86161102562754	21.1107507844007	27.3222040509363	51.5283174851241	52.388734264887	75.3621387657712
Farlowella odontotumulus	1.61422710513196	16.448301185599	3.01172826799791	28.6884676497006	7.57961633032513	54.1378942980485	20.8649016813711	71.8363677856912
Farlowella oxyrryncha	3.2330916388883	9.24191621451683	6.53016026434419	17.4341893309498	23.4270743442382	47.8228915097258	50.8639225256824	77.1207094400079
Farlowella platorynchus	2.78668380316573	12.2672130329805	5.0729748867805	20.8229201330665	17.2331001704921	49.2255533504885	37.7129407062985	72.8806554377911
Farlowella schreitmuelleri	1.08181873371609	16.7877750269215	2.75795232324694	36.1082747885452	16.7091669924514	71.7995092743425	50.9471965923377	97.5813071764127
Farlowella smithi	4.90105404769739	11.3999459255587	9.16813982728502	19.7818452603639	32.3701984892055	52.6725426018036	57.7131326899548	75.3348013698693
Fonchiiloricaria nanodon	0.332728229547842	10.192033741592	0.503760594036293	14.4015874520036	0.957323914334549	21.0063186183188	2.6998218135108	29.3158360386103
Furcodontichthys novaesi	2.08365182832594	13.5030027824421	3.99708288196993	24.1967997864236	15.3677959351009	65.5520735728478	34.1349454671593	84.4982426684927
Harttia depressa	0.805526345753491	32.2293568646781	1.45536785864572	52.0411569680879	7.51502810868965	83.3190662767416	36.8711374173204	94.2783509570403
Harttia dissidens	1.42201326154282	10.5362188371933	3.50473394567344	22.7600761315122	26.4695782081102	76.5076648335301	63.8588489111224	96.1581328601014
Harttia trombetensis	0.270666534262645	6.78767822691102	0.567509653767461	13.2506199522031	3.67572602718904	54.2875354369356	24.7116766873669	73.8050953641241
Harttia uatumensis	0.805526345753491	32.2293568646781	1.45536785864572	52.0411569680879	7.51502810868965	83.3190662767416	36.8711374173204	94.2783509570403
Hemiancistrus guahiborum	2.34436677208054	14.2660746853177	6.86158970399788	27.4815966123263	49.5730968089182	79.2904215803382	78.1530770562605	92.0827716677771
Hemiancistrus landoni	1.18062347234604	21.7323799451818	1.81439913440422	31.1122254537667	5.39966245390388	59.9370053653458	33.326849750028	89.5875337546649
Peckoltia pankimpuju	0.180053994188151	8.50094414355541	0.399217246102646	16.2727654156327	4.01257845753962	42.8935109393593	18.5464689189572	66.6430337118317
Hemiancistrus sabaji	2.60423413339092	10.6555249865	5.3505376413999	19.3128980095056	29.5284059100921	61.8636765359574	63.21873734681	85.7103864104279
Hemiancistrus snethlageae	1.28531290313161	11.0465340809813	2.78780589410398	20.9917247937512	22.0919702746077	72.2125990386228	59.8927733642464	93.9753447688558
Hemiodontichthys acipenserinus	4.50960836718242	10.373804070665	8.74352152974778	18.9826681772885	29.674097883775	51.1240946106087	57.1788487987913	76.4596955829507
Hisonotus acuen	3.80919002546177	25.0472889260876	6.75344335479442	40.1004425725658	22.1262004305585	78.0975036967048	70.9838674175835	94.6955913529969
Hisonotus bockmanni	1.66166009159357	8.66915844029949	5.30726761446563	23.3507420710922	41.3330244358667	79.4791454910427	75.3411099601199	97.5138414126275
Hisonotus chromodontus	4.49289541715992	19.0846347803916	8.44981425865832	31.7138388475828	48.5695052562398	79.1114761743764	81.0752554392843	95.336120043326
Curculionichthys luteofrenatus	2.53709364674553	20.0694796848977	4.74789745002993	33.7124123669703	20.7752141706556	77.5445982055026	58.9599928155341	95.744926855296
Hopliancistrus tricornis	1.64140617224315	8.63912958350572	3.66896227690154	17.3878642249036	23.1183780286197	61.7337987907646	63.3894185611951	87.2477036957175
Hypancistrus inspector	4.87196061438915	22.913307016596	13.9929882116545	39.0430594375476	58.9070085369092	87.192663805211	81.2181333379452	94.2773190149912
Hypancistrus margaritatus	2.426320316309	17.9137008046588	4.09770864683085	28.2772292527827	14.5250217623452	65.7681615094597	34.1153072862652	80.8802390532516
Hypancistrus phantasma	32.3205369858968	56.0794766823506	62.910376762024	78.0777874000149	99.9387532920934	100	100	100
Hypancistrus zebra	0.393940969993867	16.0276909476267	0.77937989861386	28.5816786091582	3.40402102766184	65.1686061797419	37.7909032084224	94.0709312277141
Hypoptopoma baileyi	2.83942891012753	16.7927340729141	5.59071500452649	30.9811620601451	16.7104653783985	68.3795710898446	39.7542088454134	86.720810765653
Hypoptopoma bianale	1.10424971267633	11.5878468671516	2.74846787481157	21.1408361321461	26.1655284550976	55.2103453464238	51.5428114393136	82.7060164324793
Hypoptopoma brevirostratum	1.52011955920799	10.5663843897316	3.3005345602575	18.9319550691745	26.3354617964563	61.4590010912802	73.2922109501247	91.8898042288715
Hypoptopoma elongatum	2.29826487998883	11.1585372953041	5.13096377166634	21.6403143467299	29.5601817740999	65.5709604881972	55.2319374778578	86.9994529894326
Hypoptopoma gulare	3.48634337318897	9.56492514208895	6.62784624185328	17.031936258294	22.3664695992886	44.0090606935098	49.6870802896803	72.9138837129959
Hypoptopoma incognitum	3.35814021206326	12.4308318643642	6.57842099168475	23.2723134181622	21.8590820196183	60.5713750917674	46.1014669420374	83.1879245357779
Hypoptopoma psilogaster	0.923208054398294	7.38513746178866	1.75664782387487	12.7516223330236	14.8066636370428	50.618476777014	44.1143603427504	72.8673818772851
Nannoptopoma spectabile	1.33402735378438	8.52346467772063	2.67881569510588	15.3939890377109	13.2994921073233	45.7236074406127	32.080591085479	69.9295500669801
Hypoptopoma steindachneri	1.83268233173207	11.3225664104943	4.0546848094973	20.1887847089486	32.4996037560394	64.3135592354562	68.2802250861068	91.8653957466761
Nannoptopoma sternoptychum	3.54700916458579	13.1520740370171	6.12617269990491	21.4516610396905	17.6430737086484	46.294205689243	40.4209639572817	71.466938722526
Hypoptopoma thoracatum	3.94300250710861	11.9552390882983	7.31769463382454	20.9726524921755	22.529152185419	48.4884069487754	46.9700847255014	72.6965308686777
Hypostomus bolivianus	2.33542549976416	12.6578315995432	4.67869524251677	24.0579247666241	13.8382748242257	54.6875064930472	30.6995864419406	73.3476963658565
Hypostomus carinatus	3.71015705747288	13.358412502022	6.67993373395751	22.5323055192842	23.4711401737407	58.1964268907008	46.6640609616437	80.1520162990744
Hypostomus dardanelos	5.12322826250888	39.5908728889545	14.6611469614256	62.4483810897923	57.6715209099778	95.377941140907	95.0943623585601	100
Hypostomus ericius	1.66561957653195	7.05034398955909	2.87518163414003	11.4903760042989	10.2154570383122	29.6549723571179	26.8004479417071	49.8088234549461
Hypostomus faveolus	0.889881677359651	34.6778201740792	1.42077300472607	51.5080923482603	3.49359881687707	82.6060266374579	24.3185477900126	96.0211004676232
Hypostomus fonchii	1.13548577767465	10.6199449219773	1.92716213650581	16.8794237791222	4.9528763082856	33.2370292594227	12.772242560675	49.0798767560233
Hypostomus hemicochliodon	3.72591223789059	12.8075773921519	6.89595921857865	21.8550760047132	24.328723223745	53.3110387192313	50.7473648293759	78.2875395512704
Hypostomus hoplonites	2.99454571644475	14.2059728847056	5.90738011416747	26.3216653712871	18.3439704781284	60.1082063428296	47.2821554509928	83.2986951036681
Hypostomus kopeyaka	8.65934419315152	29.0120251214354	29.2578040439066	55.8541082244742	92.9060247345703	99.3120590143108	99.9757031819565	100
Hypostomus kuarup	4.1376590135519	41.9699756826355	6.53924677433821	62.142142455304	15.9424539603409	92.5523631643891	58.123966595776	99.9340943294051
Hypostomus latirostris	7.27914491152222	21.189146080061	13.5787372745592	37.7966433209608	37.6023885117363	88.0034644226943	51.5850543256668	99.6849490934494
Hypostomus levis	3.94303612887756	15.3043343473435	7.37547702181357	26.6141102339064	16.4041532411923	51.0443450157627	23.9513507708744	65.6320471984674
Hypostomus macushi	1.8863945405238	12.8312355706103	3.61088731126361	22.5266572004277	15.5149462417835	61.2565847606071	43.2834303270664	79.2846604376127
Hypostomus melanephelis	1.22223404120286	39.9668651598513	2.2607870008592	60.7878412825275	7.54067352209514	94.0541940933153	50.6774633919173	100
Hypostomus niceforoi	1.64672815034683	6.11614020608823	2.95261437768696	9.93696655289624	11.3946318084783	25.1314592961602	31.519903086592	48.4349635200797
Hypostomus oculeus	2.15987228181189	8.27934555870747	4.18411017508301	14.2909911662797	16.8797854078012	35.0400464013734	40.3456320199962	59.3287589826737
Hypostomus pantherinus	6.84645886908608	21.4167738825684	12.9273727719753	38.5090107467035	35.8985218235828	88.4330774348613	49.4223960097099	99.6723196476882
Hypostomus plecostomus	3.56447425083276	9.55198044852243	6.95470235016816	17.395572076343	24.7752900602482	48.7543322978663	50.8667003391287	75.3189416504066
Hypostomus pyrineusi	4.14872010627748	9.85593094212572	7.84497462654344	17.8827285113134	24.9231187676719	45.7007784954455	50.3685652774744	70.3039495604494
Hypostomus rondoni	3.8291603623515	18.8645537178695	7.3532338637084	31.7989077235924	50.5403002026241	80.4322156564993	80.7750834430282	95.9108410341236
Hypostomus sculpodon	5.04600668012687	22.1948910846249	15.3649983955424	41.5440905297146	61.1213160121216	90.3630971596084	82.433756587782	94.7222247815534
Hypostomus soniae	1.89596557787155	11.9638020606962	4.1102741144329	23.1116512123292	25.9411300774464	73.6104223966203	60.4736836486264	92.4973352877265
Hypostomus taphorni	1.22979262080168	12.5534038828483	2.20509221275343	20.430131744158	10.551851043136	55.6133759476136	37.1751992257059	75.5063258345699
Hypostomus varimaculosus	12.8024243017163	45.8152829922464	23.8076799611147	68.3884168471286	49.7045597965252	89.1603812784601	63.681784891633	91.8796821916634
Hypostomus weberi	3.74507487791362	21.5236186726427	7.26411809912288	31.4333464394787	40.9252438079674	60.6938291362226	67.5272157301548	87.1746307758248
Lamontichthys filamentosus	4.34149038436052	10.5906979166689	7.67378657564644	17.7125217690613	23.2108213239114	40.9319516473283	47.0355518036277	64.0624607070684
Lamontichthys stibaros	1.51357295026697	7.24882782791422	2.62895374075789	11.5449211205714	7.696525769541	24.1895658230714	20.7309262959246	40.3687912817752
Lasiancistrus heteracanthus	0.979482399730588	6.02959339669796	1.77148170652649	9.71676046523663	11.2035210278987	34.4474037417088	28.1226045490481	59.9009470274043
Lasiancistrus schomburgkii	7.54871527586124	9.44851288901349	13.8607696637776	16.7965926051266	42.3727539072719	47.4922769791501	67.0590188828968	71.8402884301248
Leporacanthicus galaxias	1.61673018996955	16.4326637207332	3.08551143133014	28.4340401744582	13.3216265261138	74.5036162396646	40.3144504669561	89.1606061898613
Leporacanthicus heterodon	2.69392668761599	15.8551582130284	5.83086742800542	28.7201676085911	30.8477543567557	78.1761019389836	72.1885444901197	95.2649564867311
Leporacanthicus joselimai	1.22223404120286	39.9668651598513	2.2607870008592	60.7878412825275	7.54067352209514	94.0541940933153	50.6774633919173	100
Leptotocinclus ctenistus	3.11269791195126	28.8245471129233	7.16359056781165	42.5062648936472	49.1842417309936	76.2302442912765	77.1346780359687	99.8789949195444
Leptotocinclus madeirae	2.03649375837499	51.4832338208666	2.8389353852682	68.1562057912446	5.87405465476222	94.5096471314509	39.8010370204967	99.2637277720007
Limatulichthys griseus	4.55904234717781	9.66932769063037	8.90164787494926	17.5267675350521	34.7092542566347	52.9578730753915	61.8571251238815	78.0421095390429
Lipopterichthys carrioni	0.741271386731838	8.38640861880991	1.30137148469462	13.6236227688226	2.97637962071838	26.1827751258202	5.57894627876911	39.7556073163872
Lithoxus bovallii	1.37334077014161	12.5817220547537	2.57072411311555	21.4318103354634	11.871390183845	57.5689324710498	39.0197154112565	76.4752822607092
Lithoxus jariensis	14.4649902788023	37.3295716477298	41.0337937327685	66.0514744728013	84.4780191407556	97.846691262032	99.0251415003073	100
Loraxichthys lexa	0.332728229547842	10.192033741592	0.503760594036293	14.4015874520036	0.957323914334549	21.0063186183188	2.6998218135108	29.3158360386103
Loricaria birindellii	1.48916021397979	10.814859925254	3.85151450341877	23.4168850708055	29.5313323991244	78.6594216635764	73.2863855387049	97.8832463094038
Loricaria cataphracta	3.76729075470816	9.28913975191011	7.34970134507806	17.1503199456264	24.5766470092898	46.4708729971722	49.9036642165604	72.3590575742624
Loricaria clavipinna	2.70508758032544	9.86621824107413	4.87912791206544	16.5265322593616	16.9548781476529	41.1652001058908	35.4489201904481	61.6253279757209
Loricaria lundbergi	1.42578558156837	8.9520734702779	2.57104401447652	14.6436914452308	13.3144938882467	44.3152165261958	41.0439807332652	66.6480764791811
Loricaria pumila	0.244056424394854	20.056922292667	0.43265113559544	32.2829776252807	1.7185083840367	75.6842080847983	25.5300231554449	96.9306349069048
Loricaria simillima	2.38100759537444	8.98119108756753	4.6741956218744	16.4525541068271	15.1705207566101	40.0539070515142	35.7969154747167	61.9362824736234
Loricaria spinulifera	1.44393602741444	11.0368439120503	2.77933074798063	19.2714778785329	13.6452259761402	56.4736805874437	43.463747096259	79.5915986114614
Loricariichthys acutus	4.26266366591901	12.1365975316201	7.74314327451479	20.8890108114119	28.7398549331655	57.2830244225119	56.7616478627268	80.2946336652006
Loricariichthys brunneus	0.795065989579536	9.13926491800428	1.28262010230716	13.8983327860442	3.84983657746038	29.3986225314002	25.2522994540208	63.4491479423071
Loricariichthys chanjoo	1.12227255688946	14.3443112375629	1.77962303086706	21.1594049401799	6.11338040746482	48.6129967593108	31.2044486696877	81.2651601103528
Loricariichthys hauxwelli	1.90676428598288	9.96862659365857	2.98356140617388	14.3243688802336	12.6947218269132	36.1305416618655	44.8697709138852	72.489478514674
Loricariichthys maculatus	3.10954553906264	10.3745927817453	6.09206956187334	19.459850157877	18.6818287286446	48.0812775770797	40.7247592074622	73.113229079893
Loricariichthys nudirostris	3.47047782692373	13.6845022273556	6.57068848459519	23.7561240254249	25.1577180524059	60.2888662726255	54.0497813434405	81.2713338066372
Loricariichthys platymetopon	2.42319867403713	14.8740723853528	4.71075772369193	26.7129765815059	15.513064942892	64.2353656909653	34.8823622306767	83.6112266313719
Loricariichthys stuebelii	2.05631515775482	12.4974297918001	4.3983385556699	23.9024219628239	14.6967332696673	52.2787509866647	31.9561646021235	74.1103942736358
Loricariichthys ucayalensis	0.656382103036472	18.8365096271715	1.08972501393143	29.5670484536881	2.37906225964016	43.4968109593237	5.9200485558856	58.1782048594003
Nannoxyropsis acicula	1.7736614961197	25.5113345887144	3.86641615929154	46.2464289198412	19.7350162152161	87.8178720376488	64.2930713541362	98.5368943928721
Nannoxyropsis ephippia	2.426320316309	17.9137008046588	4.09770864683085	28.2772292527827	14.5250217623452	65.7681615094597	34.1153072862652	80.8802390532516
Neblinichthys pilosus	4.58809231908599	24.2290957904372	12.8699606205873	39.9650699711547	56.1203326236511	88.0289340848929	78.5097518733836	93.2775774741092
Niobichthys ferrarisi	4.58809231908599	24.2290957904372	12.8699606205873	39.9650699711547	56.1203326236511	88.0289340848929	78.5097518733836	93.2775774741092
Oligancistrus punctatissimus	1.40033538094726	9.09750979493987	3.24555420398474	18.364629015067	18.0944739360192	61.2435676182552	59.6944644751177	87.1873228430404
Otocinclus batmani	1.05497579932934	6.10683924973777	1.85786323223266	9.76324976022125	12.4690311974411	38.4801606575715	38.1123869011141	70.0696670734473
Otocinclus caxarari	3.44433957836601	18.8101780848193	6.56738646960055	34.5282308843305	18.6197705586524	77.0006183042031	42.6944301129665	97.3033013354142
Otocinclus cocama	1.18062347234604	21.7323799451818	1.81439913440422	31.1122254537667	5.39966245390388	59.9370053653458	33.326849750028	89.5875337546649
Otocinclus hoppei	1.54728370955246	13.1354033015445	3.02352732420737	22.3098650330586	16.9235667633519	62.2468546751992	48.1632665336304	84.9558612284109
Otocinclus huaorani	1.56845907415338	7.45519006526887	2.72899023076866	12.1461087004908	12.5665908884553	36.3171492082191	34.3514496903474	65.9132578830702
Otocinclus juruenae	30.8881072282981	56.2767680577896	63.5786543884486	79.027010082693	94.0644263906186	100	100	100
Otocinclus macrospilus	1.97750838699654	5.98851527739828	3.73295036826019	10.4513787148599	19.9646220482925	37.4390764696362	45.4815327906692	65.6460509515167
Otocinclus mangaba	0.882600672919722	29.8975459322876	1.24878618814368	39.4157437862506	4.48176016388518	85.1952303829368	38.6408045554368	98.8116469428314
Otocinclus mariae	1.46741900036306	13.6323778471168	2.89550379386568	24.5334150528276	8.98686939713751	51.7096571126336	24.5350512417972	73.8935911915741
Otocinclus mura	3.86701570082984	14.2907789209606	7.66760384974855	26.4299897856147	28.3579297498479	70.9282397854728	65.2001119965286	93.7837138049892
Otocinclus vestitus	2.2348452150436	12.0373609785162	4.54788955950697	23.0411393388467	13.2085720951061	51.5974606970976	31.0654950021355	73.3673843173113
Otocinclus vittatus	2.5984882939457	11.6439538107812	5.14950612762845	21.5322851987687	16.819482635557	52.0318839455267	38.970511004029	75.6703129496824
Oxyropsis acutirostra	1.98313879179993	9.46033449436015	4.07312427968435	17.4317398002394	19.577688102492	50.3757222424553	49.6459477160482	73.457442981458
Oxyropsis carinata	2.70912322492362	13.7044202104672	4.94741311088925	24.1108694173897	15.0725223931222	56.5732988995535	35.8120658453641	78.2376524924006
Oxyropsis wrightiana	6.48587046490879	10.6707177525934	11.645390372446	18.5466727883122	36.3638699512142	48.8617242904948	66.3779529360453	78.5745227624637
Panaqolus albivermis	1.18062347234604	21.7323799451818	1.81439913440422	31.1122254537667	5.39966245390388	59.9370053653458	33.326849750028	89.5875337546649
Panaqolus albomaculatus	1.32279687025443	6.29443689986938	2.30780358851775	10.0025257151501	9.84956932793634	28.1650902116583	24.407625718641	46.0591551214707
Panaqolus changae	0.995376748624489	9.26307429095349	1.69535287828873	14.6696943065663	10.1248001885098	54.7107231490938	21.6003954206734	81.2715863850579
Panaqolus claustellifer	2.426320316309	17.9137008046588	4.09770864683085	28.2772292527827	14.5250217623452	65.7681615094597	34.1153072862652	80.8802390532516
Panaqolus dentex	1.22810029034105	8.79023975659923	2.05485087103087	13.5818616738277	5.74137502642668	28.0667116244709	17.978748300408	48.7383084679613
Panaqolus gnomus	1.0923012055491	7.10013588494342	1.77220146080408	10.6906314124546	6.15775786588905	24.9458966885745	16.8819373015363	41.7010067355447
Panaqolus nix	4.58303210512671	22.6035313791954	9.13647218104618	41.2106341635803	36.2134584923984	91.4800164275103	85.475035819115	99.8946309674554
Panaqolus nocturnus	1.69560389393756	7.81093838483144	4.91328088732979	19.0580320386058	18.5968585407617	42.5130184010432	29.5604119228038	54.3495069895935
Panaqolus purusiensis	1.08284744242047	10.2206807821925	2.10678092178994	18.4818452293636	9.01113383584206	51.0033496473263	22.8954173066066	75.5536890693303
Panaque armbrusteri	2.33178063001642	11.5288355229665	5.56952533917721	22.7496268049338	38.9545002937596	75.8232334759571	75.0348136590716	94.4516774190341
Panaque bathyphilus	1.04970929467574	11.7697626344655	1.94006591355984	19.7030763242881	7.93782667287284	49.2893905195388	19.258724230789	62.6727779246569
Panaque schaeferi	1.35888473156157	12.0080656794676	2.72659326593515	21.7840502916546	12.4332546746539	60.1893939495149	30.2138874978432	82.8142174311874
Panaque titan	0.657797823802716	12.1239895441297	1.03650273686322	17.1694810031181	5.99175994565354	43.7654147101185	16.1860698153861	64.8309576380182
Parancistrus aurantiacus	1.87912173759824	11.9955665521893	4.79381709815371	24.6878636826543	32.4412929888793	77.5413401610986	75.9468129467863	97.7731381190078
Parancistrus nudiventris	1.90950166048231	11.0271788251328	4.96578774978186	23.9472188731819	35.6480320889779	78.1126745949845	77.0427848696423	97.1628042784893
Pareiorhaphis regani	3.54084111730348	32.9166048533282	9.15681989138513	43.1192480921036	55.8772076789869	90.7454014518393	88.6882048593005	95.8481442669419
Parotocinclus amazonensis	2.4691895753072	12.6368827390278	5.04886449518762	23.5955569211986	20.1802898498295	61.0386707419081	59.8178291992038	90.4653227136414
Parotocinclus aripuanensis	1.66161479844478	12.1246998787765	3.90581759714175	24.905638103615	25.3222542053783	78.1289508480377	65.2870394582529	96.0712177141801
Parotocinclus eppleyi	1.26141469663213	7.71595776235515	2.67491346827099	14.7155559222067	16.9921772108602	51.4760960236248	50.2475482581347	78.9906431299889
Parotocinclus halbothi	0.0654131760979246	9.02371693329832	0.0969295049842672	13.2188211684664	0.321772217113972	34.394595953831	1.07132896204385	52.3509824452845
Parotocinclus longirostris	2.29902100367477	20.1105269887584	5.07355217561259	37.1203017922236	28.207917815114	70.5458753093107	57.5926856941835	93.1451513706377
Parotocinclus polyochrus	3.40332928624065	22.6179948691025	6.81885709900888	31.8094630494645	41.4591578458612	72.8515818435144	70.7331640480479	92.2476271579042
Parotocinclus variola	18.5330792793646	56.8706472308256	42.124777547984	71.3249318783017	93.1599923941644	100	99.9999999999999	100
Peckoltia bachi	5.52923104272149	12.1071667918416	9.49402671224964	19.8200671851871	26.0581595615554	44.3817590026017	53.1412727486134	69.3260365921222
Peckoltia braueri	1.89411210835425	14.3064083499576	3.40913379462493	23.4881747206314	14.7472014203175	61.1471198627644	41.454047455858	77.924758325338
Peckoltia brevis	3.78073355660223	14.2133834867094	6.99519751875175	24.8847302404446	22.6395987059626	59.4489531351408	48.6084618413018	82.4912816391607
Peckoltia compta	2.12867424545374	19.4056056476885	4.80374390961039	36.6850150380269	29.3841337086193	80.8887126592011	65.9426313032378	95.0632499323073
Peckoltia ephippiata	4.39486786857894	15.9928339382148	10.4518604468513	32.0794194259651	64.2436755531601	91.3195975241191	97.5320515580206	100
Peckoltia feldbergae	1.31948338170562	7.82229989841965	3.96765385842133	19.8671169725111	36.4263888499818	75.995103531448	70.9581430259599	94.709046342336
Peckoltia furcata	0.979994173392576	13.9511070976401	1.50898690670381	20.1375295859711	4.02859494672377	38.8562855220189	11.9673428810504	61.1223970131415
Peckoltia vermiculata	1.44109017133215	21.8449113217721	2.95684969422844	39.0196173414528	11.111030406272	74.4498326756312	57.7504713610803	99.3833578883678
Peckoltia vittata	2.92693235569253	10.8471618127918	5.76133696444081	20.111139718689	20.2421717515362	53.487639825194	47.2483163734713	80.6523629885136
Phycocharax rasbora	1.75469357476627	9.56704420790989	3.44135785242567	17.0185317093676	31.6415605923182	65.543762355683	75.4597497011584	92.4158722682531
Planiloricaria cryptodon	4.75699677406282	12.537210643251	8.65285301479221	21.4711395978415	28.0865559337609	51.4185673988696	54.8037372881484	77.5676740264076
Pseudacanthicus histrix	1.29196135245299	14.3102505454327	2.10251536154304	21.4954497770836	10.1963726068094	56.5801410967961	45.8922279603906	90.1852008792284
Pseudacanthicus spinosus	0.355115411777506	4.4354460647454	0.81618148701919	9.56197323826338	4.98165843470046	42.5307532410056	30.1200132539758	80.1133367668326
Pseudancistrus asurini	2.04857789378713	12.9903884213861	4.87998533253047	25.567863285514	29.5112498207648	77.5609286278955	74.7529503743873	97.2106298686863
Pseudancistrus kayabi	2.00072651168799	7.42743990292366	4.74923709278079	15.6284032804797	50.3396130167532	70.0242928801936	80.7762083473402	93.1898954914729
Pseudancistrus orinoco	3.36322769048958	16.5160253845533	11.103347313061	40.3925009760343	44.6849506085275	84.563715925188	68.0121230202653	92.9654694421209
Pseudancistrus pectegenitor	10.9463527789498	42.1571041914184	20.8401232990249	65.5126773086736	51.7158491679904	87.9857244830555	73.7382647343108	95.3949099207757
Pseudancistrus sidereus	13.9159415369178	50.8895743558091	24.8822999955309	73.2560127701313	54.1212808781601	89.090238186641	75.7191176765481	95.5520710947828
Pseudancistrus zawadzkii	1.42201326154282	10.5362188371933	3.50473394567344	22.7600761315122	26.4695782081102	76.5076648335301	63.8588489111224	96.1581328601014
Pseudohemiodon amazonum	0.118905817863544	9.19046336282681	0.197113373985933	14.3972099956217	0.94846214454406	49.1956327687065	6.90298661794506	64.1672088880522
Pseudohemiodon apithanos	3.18080442267135	10.2479890789783	10.0934222585731	26.0443285213028	30.1967217708726	57.7880821406933	44.2876838677689	71.033643127345
Pseudohemiodon lamina	1.31550246771528	10.5034369857109	2.27345579107437	16.6485234617535	7.2583457442427	36.2139638470916	17.0650182883734	50.5002301612673
Pseudohemiodon thorectes	3.54155046066429	9.53269081967873	7.79654080968412	19.3551255405576	18.2495277990031	39.3381275035782	28.3035076310954	57.7017290746698
Pseudolithoxus nicoi	4.69894114378841	19.4003386843517	14.0877758803858	37.1117885129902	60.9353152749131	88.182394891781	85.4403772953128	96.3515845805382
Pseudoloricaria laeviuscula	3.31126743039603	9.74547834627386	6.75876130580961	18.583515611949	29.4283598689334	58.1387687853643	59.1843404475555	80.7270868538414
Pseudorinelepis genibarbis	3.52482097881865	12.1756237617827	5.88298617867452	19.0254025524423	21.9255994303593	49.5177375813817	51.4896114224699	78.0482124225089
Pterosturisoma microps	2.61794889682043	12.0411102492507	5.02753756928453	21.5913685873563	16.7899851407867	49.8827586448866	46.5422235475943	77.1853208227078
Pterygoplichthys gibbiceps	4.56741178000978	10.7554497831334	8.6040943158696	19.0464264838776	30.0730486678382	51.5026246979136	57.34054493008	76.7210038013529
Pterygoplichthys lituratus	3.34818667150521	13.9768340502307	6.78306625243846	27.0531226983593	19.9090171845229	62.3964475102404	41.9553109777647	83.3164137931135
Pterygoplichthys multiradiatus	1.6284112304326	8.83404283106772	2.97288153509937	15.1455020579622	10.169081518882	38.7126947548567	27.6925650932794	64.382236536254
Pterygoplichthys pardalis	3.18892733635619	10.7133605555812	5.7955335269114	18.4702808990609	18.9217087570288	46.7679380448514	43.9236342428344	74.6395080275894
Pterygoplichthys punctatus	3.31296312205557	11.3820379670846	6.00250785471831	19.0739400641438	18.1736560037166	41.7612463075196	42.4316157968394	66.9429468926855
Pterygoplichthys scrophus	1.63588780327181	8.80995915290616	2.53893184487527	12.6763752786658	9.96750150594445	32.0581849001612	32.7035178588236	67.013343234765
Pterygoplichthys weberi	0.480735547561895	4.31557347004319	0.882151563980954	7.24839107019048	2.52752944468765	16.0232297559483	13.5994160501238	42.5957437556729
Pterygoplichthys xinguensis	1.04356912755314	12.1955442512812	1.80913306951897	19.3342318845551	9.00772689106503	57.765877559196	45.3329845184737	84.4760374512484
Reganella depressa	2.55415959260346	12.7760415098628	4.9728574829282	23.3968268454239	17.5236593699319	60.9807964987423	44.0715006506298	80.5515630355102
Rhadinoloricaria macromystax	1.83682105671809	13.9297511349086	3.27037620500079	23.0611712352936	9.81943129976954	49.537901011841	25.3013685982544	70.1801392273626
Rineloricaria beni	6.59230812960936	16.4322079942822	12.8294814114914	30.3739753922166	32.3177993393202	67.3404404626389	43.6355416692667	83.5338553045797
Rineloricaria castroi	4.1524969336738	13.5066504204953	7.52712622630375	23.055137045155	26.0139253731639	58.3444630588447	52.837791986214	82.9540344063044
Rineloricaria daraha	3.99279959408377	20.9626810826891	12.6085857029449	37.5376175648764	63.6227702440998	88.4497893110797	93.8068693176795	99.0673745733005
Rineloricaria fallax	2.22322730140343	10.761003817336	4.22427355304934	18.5986779115658	17.7360809248943	47.1152151142637	48.8044594888627	76.3015337836758
Rineloricaria formosa	3.66660707489553	12.7585652477127	6.81994029097289	22.0095249194902	25.0125999369771	56.4931651245062	54.6605612446636	80.1116774856198
Rineloricaria hasemani	1.38156044860445	13.3230614925799	2.78807494904485	23.8682713992941	15.7844538956774	70.4216142163737	45.4299356884481	89.2405789812384
Rineloricaria heteroptera	1.72341246937167	13.6735371194933	3.64063761445823	26.1990791185309	17.0262779481562	64.880064188678	46.4713037549633	85.2804853166341
Rineloricaria konopickyi	0.40375997247702	11.2407469044393	0.799068744138079	19.1725753852541	6.54619533545007	67.8783264347803	45.7058293971571	96.9500696719731
Rineloricaria lanceolata	4.40453410928499	9.16165503602044	8.40419388643079	16.4139770014926	28.3489992688305	43.9789663453266	56.1948246088471	70.1332595342472
Rineloricaria melini	0.739013893006318	32.3244477628791	1.17297777192978	41.5823725632311	24.9661272522476	62.8363094145878	35.2171282435545	62.8934185774749
Rineloricaria morrowi	2.90697228145675	10.0283455356698	5.05882501317146	16.2489453948796	17.6167455221459	41.4039593065814	38.4564555700334	67.6427028487196
Rineloricaria nigricauda	13.8778762055514	40.7678044255337	36.1285532700276	57.374001500849	71.8640452205195	94.2923711471185	98.3303105473005	100
Rineloricaria phoxocephala	3.27251767781139	10.0918442643054	6.1976359913512	18.3003773792935	22.3961955844301	51.2058716641709	51.54947452665	81.1401228281874
Rineloricaria teffeana	1.94530972038131	10.546497910466	3.81004782480849	18.6290315896149	21.7361681984885	59.5284474435376	55.2673807624468	82.8530346522838
Rineloricaria wolfei	3.87265360594231	16.8066727242415	6.94372261834008	28.7531012862813	18.326627952784	61.1660737010198	40.7813179558607	83.4787625120573
Scobinancistrus aureatus	1.88788654901506	10.0999258637905	4.32249321008803	19.7092019607462	30.7216766680819	71.2115352968488	70.4052289292068	92.7840871386082
Scobinancistrus pariolispos	2.83201481254467	11.7223193231799	6.69744450320255	23.7402853353698	39.6970406534367	76.6190110302686	76.3169978928894	94.6848408828272
Spatuloricaria caquetae	18.6697198071836	42.6851838384383	33.1342412780319	64.9092170276064	69.054506307564	94.3000005641794	81.1740629015062	96.321626798712
Spatuloricaria euacanthagenys	3.03301629748316	25.0140708488934	6.60416181792122	44.6442898649791	17.7290384268934	70.8108040212386	25.7411715938927	77.3333725918804
Spatuloricaria evansii	2.5661700969902	11.7424926680551	5.00443703194481	21.1025263030459	16.6418029963745	49.7595234554855	41.4984410263493	74.122392986916
Spatuloricaria puganensis	2.18015947849729	10.3822609443162	3.90811517495332	17.2537119317536	12.1468776512985	40.2735796649457	28.4368608886433	59.6454709114688
Spatuloricaria tuira	2.62578427981986	12.690971966101	5.1987798504832	21.9493315814877	28.468960483909	66.1404472157612	68.3333920853446	89.2020480180963
Spectracanthicus immaculatus	2.17244549207628	19.9621259872352	4.85707734814738	38.5365473959521	21.8716667940564	81.2224581213276	61.8809777189126	99.2249429570294
Spectracanthicus murinus	1.27719486745218	11.5553035030229	2.77700868685271	22.1418400088633	20.5580209441353	74.154732865936	59.0323665974475	95.4995311354901
Spectracanthicus zuanoni	2.21639733920093	12.6957962946355	5.28791049479999	24.9175788536114	32.4527680217532	77.2296740066483	77.0229085592258	97.6008887474025
Squaliforma emarginata	5.05237850832089	9.68364848998665	9.55826661120023	17.387540709677	31.1202714798878	46.3672049706306	59.4866563214121	73.1907933477124
Squaliforma horrida	2.08192639321641	13.9669947064207	3.85561509889075	23.8989579122521	12.7372300264458	54.4886409620627	32.0290633777062	75.6756005241456
Squaliforma phrixosoma	2.38657372284022	14.0867896546148	4.38161132932624	23.7549463109695	15.8026716024039	58.0912334712528	35.0300463620011	81.1177241611611
Squaliforma scopularia	1.70616648846214	13.4412272767209	3.56212936592175	22.8755718525259	34.2751974851006	59.8174161649012	47.5978774746043	84.1951904198386
Squaliforma squalina	1.28350833206356	8.02650924878811	2.76208941728671	15.4731872055953	16.8294241026865	51.4099113030768	48.0829354423385	75.8388853353806
Squaliforma virescens	8.85147533181733	49.5400084031362	20.8777209142216	68.1149605748851	65.950109390431	93.5436156376012	96.5612543784041	99.6539363136956
Sturisoma brevirostre	1.77420488786504	15.430201770666	2.67245431547119	20.1618810020947	17.7528584361008	56.666203002184	50.7598264862894	80.2895497976257
Sturisoma guentheri	1.61943327038395	7.71263919101503	3.13942311905261	13.7388355117808	13.9361790445801	37.9071379177135	31.360054428069	58.9717394251708
Sturisoma lyra	4.39885614732706	16.0687143041071	8.3836586472076	29.4631204499308	25.0408382933109	70.1904988262514	54.6879674063846	92.2518363711878
Sturisoma nigrirostrum	3.12517820323873	9.44262567649163	6.09636379486466	17.4099410764257	18.5096206662554	40.4450350429678	41.1713499800836	63.5252570928738
Sturisoma robustum	2.2738841986103	13.9107245674785	4.61860410681684	26.9396087719277	14.6609868853526	65.7723647070129	36.3904147476151	86.0134659515964
Sturisoma rostratum	2.18209081578917	12.9919097600034	4.24392268619399	23.7058295193694	14.1579995709237	57.0862518088409	35.5151797086097	77.4100546372523
Sturisoma caquetae	3.03301629748316	25.0140708488934	6.60416181792122	44.6442898649791	17.7290384268934	70.8108040212386	25.7411715938927	77.3333725918804
Osteoglossum bicirrhosum	3.94250136078289	10.1946841480758	7.61979250020925	18.0702493056858	31.2731760432203	52.9310465871774	59.8454327274787	79.0594354584656
Osteoglossum ferreirai	2.0427916528484	5.86118645164203	4.23459758554456	11.0465564630535	22.3147277146782	39.2939074723096	53.2378649490258	68.2120508077433
Parodon bifasciatus	2.426320316309	17.9137008046588	4.09770864683085	28.2772292527827	14.5250217623452	65.7681615094597	34.1153072862652	80.8802390532516
Parodon buckleyi	2.97194796622891	9.07024682581403	5.80138199287523	16.5781852970249	17.9015161892287	37.6606437754007	42.033832013576	60.3456936489377
Parodon pongoensis	2.10599329298589	8.34954531052774	3.67147267467644	13.2075720315762	14.0461386049648	33.0035508553273	34.879972812647	57.2961332048478
Aguarunichthys inpai	1.47118956634566	11.1442979669107	3.29249221996578	22.0240449350107	18.8475891765633	58.0051433307572	52.3750245836029	85.5307239452894
Aguarunichthys torosus	1.55275169126534	9.89856103895383	2.73341200373821	15.6371954551213	9.25502699218515	31.2385573093599	22.3992038581872	48.1780304481987
Brachyplatystoma capapretum	3.37609544183224	11.2382615334019	6.49233880673444	19.7719707926354	28.4858581333818	56.5519598791595	61.6173946354247	82.2010362109732
Brachyplatystoma filamentosum	3.92358842321345	10.9530012941434	7.41589387147682	19.2907796833487	27.1638227995525	52.1589028445417	54.6904214645313	76.1678788364218
Brachyplatystoma juruense	2.96946565561898	9.76519306860885	5.55040062692271	16.8781647150847	21.9647656594638	46.5696324521481	48.318394150368	75.7537320205784
Brachyplatystoma platynemum	3.99595950327591	10.6520259114727	7.6811209963122	19.2683246669519	27.2700056521326	51.5369727793603	51.9840753560388	77.4489794231915
Brachyplatystoma rousseauxii	6.85549568556774	9.07838359658011	12.2329352040727	15.6519292083781	37.8538173890799	43.8597842879507	67.1909540731318	72.9929682767368
Brachyplatystoma tigrinum	2.69430481921143	12.5923449162448	5.19299313251445	22.2348420186824	19.1877713326059	55.5292833636603	40.4930003589749	78.645135664865
Brachyplatystoma vaillantii	2.36989988738613	8.87353641719171	4.63506924392614	16.0032128384596	19.3169183148447	47.0317691730519	45.6301936450998	75.7485265047746
Calophysus macropterus	4.90611684776939	9.63956537820946	9.18095573394032	17.3837841532686	29.6696436373721	47.5675618506369	56.4451990376131	74.2413981386728
Cheirocerus eques	5.60889129864934	13.3857551122769	9.88551658884754	22.2929276640231	29.122448043023	51.143375686141	54.8365916956006	75.8765906850727
Cheirocerus goeldii	3.68339317039635	11.0995101834015	6.68855794607389	18.5819020231273	25.9335763889737	49.2168556005928	53.7238699572922	77.6189100271691
Duopalatinus peruanus	3.35372180877403	13.1449542728585	6.18287191746852	22.5521478637491	23.338832961593	58.002262558232	52.1083890427845	82.4335214177332
Exallodontus aguanai	3.24902961418738	11.0694473275329	6.13965654029526	19.3038206985216	23.8537667153527	50.880952386605	54.2066572817228	79.9720397933573
Hemisorubim platyrhynchos	4.3944941550775	9.94929558184475	8.4624964337933	17.9481231798981	28.0920327319434	47.9806104374187	54.7712665571241	75.0495952397198
Hypophthalmus edentatus	3.62831041520288	9.53421043571989	7.08996919443115	17.5628219643571	24.7088269807518	48.8611329673185	51.826938628994	77.0272494758811
Hypophthalmus fimbriatus	3.34369093344801	9.86314384348388	7.45202136299424	19.6967716131197	35.827736579985	57.4029085126358	61.8651310701995	81.005524041191
Hypophthalmus marginatus	3.7974988111124	10.1205148038787	7.16587724000238	18.1028843042105	25.4972583738727	50.8707928684552	54.515882567044	78.6810181764779
Hypophthalmus oremaculatus	2.09114834665518	11.2795752855201	4.45053631784627	21.7999070715477	24.1006092979618	63.1891981618657	53.4241646938143	87.2475934183284
Leiarius marmoratus	4.45967581183314	12.509609655966	7.92867300216596	20.9480661328211	25.5771149202635	52.2010941015457	50.2756912988667	75.9615241991637
Leiarius pictus	2.48083823555459	10.7970736435008	4.74502969993133	18.9330530624377	21.544500730989	53.6504667614381	50.1361204240837	77.9790894302797
Megalonema amaxanthum	4.31685643930043	12.2114458581568	7.76989743801066	20.5363559101799	25.9550783746865	50.0714144932836	50.3899792749009	74.78261295501
Megalonema platycephalum	2.45778491426582	11.6628540755765	4.42073367370424	19.2178145116085	13.5004641203894	41.0228571624409	34.0154844338597	65.0196346921504
Phractocephalus hemioliopterus	3.69875074203871	9.79877966822213	7.02377172828241	17.5763627301453	24.4295692605789	47.4903493399432	53.390322944925	76.1145498704638
Pimelodina flavipinnis	3.99446761931627	11.9447398816928	7.672610294513	21.1967634780759	26.4760398071649	53.2055696457177	51.68416509527	78.885049180932
Pimelodus albofasciatus	4.6343169093547	10.3236030579369	9.1085501195899	18.9346715000968	35.8095927503788	55.6136133517528	65.9384541972275	80.9451341254692
Pimelodus altissimus	3.44034437872717	9.55442392891555	6.58785061167867	17.5311638326271	21.7661100585485	46.5026313924401	48.2311668997274	74.1952911666465
Pimelodus blochii	5.15292661310787	9.41805656828934	9.70260233943118	16.8480946865409	31.526624272728	45.6288452448579	58.5356307457655	72.2441679583604
Pimelodus jivaro	0.716475840623251	14.8208236925871	1.20757883475951	22.4556648126409	4.09611100902033	46.0368768079817	22.9068882682315	68.3074900245219
Pimelodus maculatus	2.42342211290244	10.0524367394709	4.76111691631339	18.5078492366714	14.640458770849	44.3520177404739	30.7748989139776	65.8736121547342
Pimelodus ornatus	4.70594684179837	10.8973207329262	8.80981730796645	18.8589739418687	29.5501126641837	49.0637814414768	55.6353804452698	72.7160243268204
Pimelodus pictus	2.18660051415471	7.06274573995771	3.81137809561015	11.3477018838497	13.2147844858283	27.2023890489465	35.4430469136484	52.9885110865211
Pimelodus tetramerus	1.57926489531363	11.7444323667427	2.9762190521662	20.2537131021186	13.684270130447	55.6434621082574	41.8291432870559	81.8824518259912
Pinirampus pirinampu	5.0161868862779	9.3731632412355	9.52425254434157	16.7714997041894	32.0628108523209	47.1596290338227	60.3109378771026	74.4495478894263
Platynematichthys notatus	3.80000487730817	11.9441646726592	7.01693553502652	20.8653595404856	23.9323964747167	53.6704968711217	49.4858366964722	76.9594199056516
Platysilurus mucosus	4.28830284416228	10.3248161190522	8.0826208241174	18.6841957115797	25.4309235416025	48.6592412504153	50.8019670749748	74.9175646304791
Platysilurus olallae	0.853943096664485	8.94507111882678	1.73631378443478	15.6299189632153	8.4470389192352	39.0878214187619	18.7485668877685	58.9447659449186
Platystomatichthys sturio	3.95820876274591	10.8284461196635	7.61401573590374	19.4964763009612	28.0897901323022	50.9879717967271	53.6006486590605	76.816301281139
Propimelodus caesius	3.19865158981318	11.0791489269753	6.12750181184373	19.9875517826516	22.1029981830366	51.6761087503582	54.1549535531183	80.733037581415
Propimelodus eigenmanni	1.58925468918847	6.6839419707268	3.53439938496072	13.6405225270822	17.5109310855297	43.4955266245295	48.5948665988017	71.7341093756468
Pseudoplatystoma fasciatum	3.90375532645851	10.58886680665	7.47463400813003	18.9536333988744	24.6974782508572	49.0050526862727	50.0660452416847	75.1950560271804
Pseudoplatystoma punctifer	5.0569405948838	12.1370205150423	9.34537151360263	20.7833017787513	33.5739044575737	55.6644273112259	61.4341561052533	80.7589991744372
Pseudoplatystoma reticulatum	1.59403761606137	11.9995829792636	2.95631683479419	20.4942903662743	14.4256927728391	60.8537142273246	40.9110949908252	81.94576689956
Pseudoplatystoma tigrinum	4.62056697165476	11.227042152144	8.3508731503086	19.2090042460459	27.1168691042361	48.5096396850514	54.5826292105538	75.6580354969157
Sorubim elongatus	4.26587896582659	9.75223007355254	7.94995259644261	17.3605013799738	27.0884975981425	46.8940222290277	55.9283808483927	74.8653716590245
Sorubim lima	3.98167834772513	9.62173237993896	7.66777124376801	17.3192154160493	26.0108041195256	46.6936545856792	51.2380482157962	72.7168937344848
Sorubim maniradii	2.64376859560512	10.6979161379525	5.29367963218459	20.4323350905863	18.3846550359478	54.1901375250877	45.1415724896987	81.8861442704282
Sorubim trigonocephalus	2.35664335778428	16.3251606439869	4.3387311986527	27.4052550642549	18.162191499379	66.9148740701005	58.2147296542468	91.9097230737693
Sorubimichthys planiceps	3.38842251718092	10.4510464630095	6.41339087607126	18.9203555051531	20.3883610167752	48.6319869605618	43.2575002221553	73.7877835202029
Zungaro zungaro	3.70514686693046	9.76615719130135	7.13844846554949	17.5159033215808	25.1507976535399	47.9155128211798	50.6697346306846	73.0093975619011
Zungaropsis multimaculatus	21.629599978806	44.81899947175	54.0091000082286	65.4517968303526	92.3198772802756	99.092523547674	100	100
Fluviphylax pygmaeus	2.9929391613227	10.9982475910615	6.74732755798596	22.1800494371977	33.3953349189597	62.7994408818624	61.0228017484205	84.8113586952505
Fluviphylax simplex	1.78168175942252	10.8954508582713	3.89603304123643	22.1047610817305	16.7417905953461	63.4464164505156	44.636898089658	82.3746195800931
Fluviphylax zonatus	1.34356400987701	14.5024826480323	3.50130421390634	31.0126723694487	19.1201341660394	66.2785775364598	49.1389305285162	88.7519051710736
Micropoecilia branneri	0.921777423897074	16.0847758826572	2.78236826917045	39.6985395855845	36.999584512419	81.371185369816	75.8389326151525	98.1960433590934
Pamphorichthys araguaiensis	2.91578825832681	15.3229517576647	5.41297434806321	25.3891395762154	21.2349121080211	61.6242808697034	61.3749364188386	88.6575899627077
Pamphorichthys minor	0.577967628826749	12.6377772524917	1.20414144933231	24.6460381367416	5.11500624890898	68.0823081046771	30.481255033383	89.1285038482345
Pamphorichthys scalpridens	1.61612463268214	11.1637933604898	3.75589703519435	22.5788936749251	24.6441049380879	72.4958177953916	60.9359055699082	93.8818540856692
Poecilia waiapi	14.4649902788023	37.3295716477298	41.0337937327685	66.0514744728013	84.4780191407556	97.846691262032	99.0251415003073	100
Monocirrhus polyacanthus	5.29434752962914	11.0423081743963	9.44062189807655	18.7305212740589	30.6284840403966	48.4654524251158	58.4032611638658	76.1853784944153
Heliotrygon gomesi	14.0405647009362	44.8833667528362	36.4229912501063	64.9531414515354	79.0861811851425	98.7205348996626	100	100
Heliotrygon rosai	0.300848405238604	8.68599438634773	1.88267682791381	31.7959808246376	43.5899274327692	94.1902529683168	67.4809649339416	100
Paratrygon aiereba	2.93772225028632	8.90728020871093	5.60322919367154	15.7393617532492	20.3001719669505	41.6253687636173	48.130284252394	69.0776039033448
Plesiotrygon iwamae	1.99647308336792	11.1179072613841	3.45758784671651	17.887180905851	13.4570081384515	44.0179396659891	36.9991032393854	69.3820107018466
Plesiotrygon nana	1.18038432466124	6.87937333756852	3.15171656925291	15.9424011947838	28.0382400524155	68.4531052458476	59.6235135854541	94.3314864758686
Potamotrygon adamastor	2.426320316309	17.9137008046588	4.09770864683085	28.2772292527827	14.5250217623452	65.7681615094597	34.1153072862652	80.8802390532516
Potamotrygon albimaculata	1.75469357476627	9.56704420790989	3.44135785242567	17.0185317093676	31.6415605923182	65.543762355683	75.4597497011584	92.4158722682531
Potamotrygon amazona	0.739717220533921	10.1636677493549	1.65471232440042	16.4113307637247	28.939266190948	61.0957809070532	53.6612593913997	94.7072006865326
Potamotrygon constellata	2.07371775134285	10.9623881222613	3.63061001910162	18.1193784239697	11.060620197107	39.0941585953812	38.634864273102	70.5001795236416
Potamotrygon falkneri	2.74159042073338	11.7399584903587	5.20141174513686	21.198089673267	13.6837592635282	43.707084722453	31.3804983509342	63.0159450928239
Potamotrygon humerosa	0.445285261094446	14.2661872778622	0.943624835604236	27.7807364262725	3.6760498375215	68.8467747245131	20.6853306049755	90.8694183376867
Potamotrygon jabuti	17.3946753056271	41.47637777184	54.610766363227	67.1437114832705	91.9486929386125	94.2042597560336	100	100
Potamotrygon leopoldi	2.69392668761599	15.8551582130284	5.83086742800542	28.7201676085911	30.8477543567557	78.1761019389836	72.1885444901197	95.2649564867311
Potamotrygon limai	0.973970199057587	10.0123351470799	2.40048671369815	21.8212020649206	28.2843257191333	93.3751797641624	98.5048099263651	100
Potamotrygon motoro	3.72338485269621	9.04787308353906	7.13918120658703	16.5914086626878	22.9947759089323	43.1865124950338	47.480647048371	68.5438754131399
Potamotrygon orbignyi	3.75496617384049	11.3799368439565	6.9017742342552	19.2028716732276	26.3458990626497	51.3081154562031	55.5926424722675	77.0038843357071
Potamotrygon schroederi	1.42614129945718	8.82605361320508	2.79412597976195	15.601454340357	13.7608331187914	46.4368598672418	42.734928196993	72.4380955201269
Potamotrygon scobina	2.15428144700508	15.0508784672831	4.81232981747496	29.3209908440031	19.9837733470596	64.532269447549	55.7000560676023	86.6287947690023
Potamotrygon tatianae	2.08320645038227	11.1700027514715	3.42635098393956	17.0349944706303	8.53521027750275	37.5566321856871	15.519855184955	61.9375199589973
Potamotrygon tigrina	0.300848405238604	8.68599438634773	1.88267682791381	31.7959808246376	43.5899274327692	94.1902529683168	67.4809649339416	100
Potamotrygon wallacei	1.19304041702371	16.4258222406718	4.18277849879183	31.6385232096008	28.4720678978782	71.0029622837876	46.0632400982705	86.1525789557213
Ilisha amazonica	6.70687685317268	9.58307256315786	12.2326088164793	16.7714860577697	42.1168867879983	51.8881292132742	71.1465457267781	79.737678328616
Pellona altamazonica	0.41937200679016	10.260716473275	0.930785383850487	20.5058774386322	4.24490211020293	57.8334127424162	15.4639556189213	80.5436425719742
Pellona castelnaeana	7.5302535091772	10.9696824808575	13.5976785942915	19.1523520955907	40.2691757030452	52.2280650200241	69.7487856047122	81.1830000381205
Pellona flavipinnis	6.75435400791963	7.18295308474427	12.7395316723446	13.51584773916	35.3749395550814	37.2153160339382	62.3159680034657	64.9814322934992
Pristigaster cayana	7.64912967134148	11.641391451653	13.2525485020198	19.3029026943622	40.5181638290612	50.3479653106288	69.9818323279398	78.0453856292115
Pristigaster whiteheadi	5.74555310369572	9.40410126005679	10.7196011095318	16.7374385322726	38.4838545486182	48.9125777072076	66.1610883779079	75.9889549504018
Prochilodus britskii	3.24900702964996	12.7307316314451	6.03412665768002	21.7428097114914	39.4095266434105	69.2754018579943	76.7142047611884	91.4888430032847
Prochilodus nigricans	6.24995176089157	10.1373837475716	11.6236481478397	17.9505647732706	36.480623869576	48.0648316406869	64.2186439767825	74.5036160205947
Prochilodus rubrotaeniatus	2.09522466049621	9.62011798118303	4.06995812788303	16.8159331667145	18.2218270210713	46.239138189911	46.0610415601792	71.6985197839798
Semaprochilodus brama	1.83727853521055	10.3951381106412	3.05512877793959	16.1073309693975	15.5024827461909	54.2029452163813	51.5941888293514	80.9206552880581
Semaprochilodus insignis	5.71198806985598	12.4431012324579	10.1104872556664	21.1840767018225	31.3210824673695	52.9050744999512	60.0497085640331	79.880321047542
Semaprochilodus kneri	0.164782543848188	1.58485374041245	0.355060067945924	3.14567773992663	5.59954094267576	25.7525109438041	35.9049130155528	65.968326788808
Semaprochilodus taeniurus	5.26421207838548	10.092426633311	9.68143987138551	17.4286450709948	37.5560470498874	52.8136657527085	67.8426764588129	81.2844437021767
Batrochoglanis raninus	4.09980507126709	9.06452616460917	7.95903836589876	16.5241617826222	30.1855719388829	48.6542887876743	57.0354369802239	75.364141436363
Batrochoglanis villosus	3.41826510270373	11.0551825150152	7.04442380279486	20.7169764706687	31.49548864015	60.4382996892953	61.2828929766599	83.3014002199703
Cephalosilurus apurensis	13.9159415369178	50.8895743558091	24.8822999955309	73.2560127701313	54.1212808781601	89.090238186641	75.7191176765481	95.5520710947828
Microglanis iheringi	0.758176755222125	5.3130154336445	1.16174439855383	7.60704354810253	4.48897916415685	21.4034863872575	19.9197497426966	51.1430215869815
Microglanis lundbergi	0.708187854257486	10.8991280572802	1.69533068822696	18.94585998184	31.5824946653816	57.2607678550146	72.3741501016529	82.8113840125568
Microglanis pellopterygius	1.69537540904302	15.3283119667368	4.39203323242564	32.0100861188356	12.0855842187251	54.6872246004319	17.9820468508932	63.7352154205281
Microglanis poecilus	3.28467852797246	9.65324849605915	6.67015786232244	18.1037559271133	31.8505455239596	60.2206495707794	62.9374373518135	85.4572498114175
Microglanis zonatus	1.14410852111812	11.703220218373	2.13573903146001	19.9374985288638	7.61244661310751	47.2635300205939	18.870153338754	74.7011262130459
Pseudopimelodus bufonius	2.77076818034296	12.1835090220683	5.2542773527131	20.9607910055556	19.5587165839775	54.9179281680477	41.3137899659902	78.0379899564186
Pseudopimelodus mangurus	0.661960605771934	12.6031400255675	1.21514016185189	21.9748618554441	3.97520327281667	55.5487259633292	7.9239193140908	69.7087364042481
Pseudopimelodus pulcher	2.59771803811481	14.8679704901933	4.86004378423685	25.0413373407899	17.8352175050058	60.5871998964495	37.8384755403969	78.1882654554037
Gymnorhamphichthys hypostomus	3.80197978434016	9.56719130306319	7.15214024746994	17.0035927780321	23.3704488745997	42.8554254799366	52.0778976811014	70.3809064552893
Gymnorhamphichthys petiti	3.45965662305108	12.6271640961669	6.36670200260433	21.5478331197239	24.7456157958444	61.1097097874123	54.6517688839946	84.8055769058355
Gymnorhamphichthys rondoni	5.9192144993577	11.880452519454	10.7964640080297	20.3153205996979	35.9711525273304	53.3219293484537	66.2253712681469	80.0032243493237
Gymnorhamphichthys rosamariae	1.99136767220281	10.399833540879	3.65557619078349	17.4294158657833	17.0663352222778	48.6120447426028	48.9099891576298	78.9199419423791
Iracema caiana	1.51756147140714	17.7389766099242	6.15560477617669	42.6420038915732	42.4285028502549	76.201615384565	50.9334193284224	81.5686168093766
Rhamphichthys drepanium	0.441617554823682	4.71783186436759	1.16692645999659	10.8906648225813	8.90907914643922	46.305121737465	40.9462628151734	74.1967004194879
Rhamphichthys heleios	0.401582495282067	11.615707164273	0.977721753119958	25.5813290954291	4.38517204383837	64.2732371282357	34.1839601139829	86.6868834878975
Rhamphichthys lineatus	1.84380494206316	15.3515085362563	4.64095642796078	31.1686864747591	26.2356017253514	67.4296055154099	56.0151020168072	88.6604987447903
Rhamphichthys longior	0.0654131760979246	9.02371693329832	0.0969295049842672	13.2188211684664	0.321772217113972	34.394595953831	1.07132896204385	52.3509824452845
Rhamphichthys marmoratus	3.97138981057344	10.3428580857808	7.62218355324277	18.8795974365951	25.7995128245699	50.9828351130716	52.7512605133116	77.3867852971505
Rhamphichthys rostratus	3.98843239220031	9.11145356306857	7.77406025492348	16.8575011014503	26.823744675985	46.194680130225	54.8580235847096	73.0319575680606
Anablepsoides amanan	4.55636344125343	28.4673581667577	13.6008905603013	40.2832555654852	69.5985522411614	83.049155054753	100	100
Anablepsoides atratus	2.74150954298545	9.10127530723339	5.82830360641784	17.5581974106692	29.8016132262074	55.5560795733654	60.7731421260252	84.0532243784513
Anablepsoides beniensis	3.5326491351808	14.7737157569211	6.770041355693	27.1607823337047	18.4689874769396	60.3522994698845	36.1899125137335	76.9981773619558
Anablepsoides cajariensis	6.37186559586427	26.3275276194725	9.22548903794186	35.0129013685385	18.2253686613171	51.1349671506732	49.1870880850399	83.4466718671765
Anablepsoides erberi	3.47109819346584	37.3264692153845	5.47709870000372	50.6846665032193	12.070588846476	66.5862018264713	17.2561129475844	72.7814404562074
Anablepsoides gamae	14.4649902788023	37.3295716477298	41.0337937327685	66.0514744728013	84.4780191407556	97.846691262032	99.0251415003073	100
Anablepsoides henschelae	1.51756147140714	17.7389766099242	6.15560477617669	42.6420038915732	42.4285028502549	76.201615384565	50.9334193284224	81.5686168093766
Anablepsoides holmiae	2.426320316309	17.9137008046588	4.09770864683085	28.2772292527827	14.5250217623452	65.7681615094597	34.1153072862652	80.8802390532516
Anablepsoides jari	14.4649902788023	37.3295716477298	41.0337937327685	66.0514744728013	84.4780191407556	97.846691262032	99.0251415003073	100
Anablepsoides jucundus	0.796235042071248	11.4282170781491	1.58872186592023	19.8769348896995	7.49453976764762	48.0932285944794	17.531568249731	72.3401450990759
Anablepsoides limoncochae	15.5328855374561	43.5648091757486	23.052189077276	58.0702152485749	47.9656859307265	87.570812404364	59.7671579836801	91.8361132192823
Anablepsoides micropus	2.19463827217062	8.79174339198181	4.49401658082693	16.3703121050652	25.7841552477454	56.054506125328	56.0577973193928	79.2856641224755
Anablepsoides monticola	1.28593994230826	7.30467979817692	5.61312773111116	23.703493245396	24.5631569865947	64.3833301194277	37.8730021689716	76.3763470771853
Anablepsoides ornatus	4.06875426229638	11.800704452296	7.35499042864122	20.1890573445131	28.0882525117821	56.1429887723394	56.1971590437094	80.5847667356278
[truncated: 9,426 more rows]
