# Supplementary material for: Threats of global warming to the world’s freshwater fishes
Source: Nat Commun. 2021 Mar 15;12:1701. doi: 10.1038/s41467-021-21655-w (PMC7960982; doi:10.1038/s41467-021-21655-w)
Supplement: Supplementary file 5 — Supplementary Data 2 [file 41467_2021_21655_MOESM5_ESM.zip › readme.txt]

====================================================================================================================================
DISCLAIMER
This data was produced with the utmost care, based on methods described in the article: 
Barbarossa, V, Bosmans, J, Wanders, N, King, H, Bierkens, MFP, Huijbregts, MAJ, & Schipper, AM. Threats of global warming to the world's freshwater fishes. Nature Communications.

Please cite the above article when using any part of this data in your work.


For additional information, please contact v.barbarossa@cml.leidenuniv.nl
====================================================================================================================================
