# Supplementary material for: Threats of global warming to the world’s freshwater fishes
Source: Nat Commun. 2021 Mar 15;12:1701. doi: 10.1038/s41467-021-21655-w (PMC7960982; doi:10.1038/s41467-021-21655-w)
Supplement: Supplementary file 6 — Supplementary Data 3 [file 41467_2021_21655_MOESM6_ESM.zip]

Archive with 37 entries (37 files):
- PAF_max_dispersal_1.5.tif
- PAF_max_dispersal_1.5_both_QT.tif
- PAF_max_dispersal_1.5_Q_all.tif
- PAF_max_dispersal_1.5_Qma.tif
- PAF_max_dispersal_1.5_Qmi.tif
- PAF_max_dispersal_1.5_Qzf.tif
- PAF_max_dispersal_1.5_T_all.tif
- PAF_max_dispersal_1.5_Tma.tif
- PAF_max_dispersal_1.5_Tmi.tif
- PAF_max_dispersal_2.0.tif
- PAF_max_dispersal_2.0_both_QT.tif
- PAF_max_dispersal_2.0_Q_all.tif
- PAF_max_dispersal_2.0_Qma.tif
- PAF_max_dispersal_2.0_Qmi.tif
- PAF_max_dispersal_2.0_Qzf.tif
- PAF_max_dispersal_2.0_T_all.tif
- PAF_max_dispersal_2.0_Tma.tif
- PAF_max_dispersal_2.0_Tmi.tif
- PAF_max_dispersal_3.2.tif
- PAF_max_dispersal_3.2_both_QT.tif
- PAF_max_dispersal_3.2_Q_all.tif
- PAF_max_dispersal_3.2_Qma.tif
- PAF_max_dispersal_3.2_Qmi.tif
- PAF_max_dispersal_3.2_Qzf.tif
- PAF_max_dispersal_3.2_T_all.tif
- PAF_max_dispersal_3.2_Tma.tif
- PAF_max_dispersal_3.2_Tmi.tif
- PAF_max_dispersal_4.5.tif
- PAF_max_dispersal_4.5_both_QT.tif
- PAF_max_dispersal_4.5_Q_all.tif
- PAF_max_dispersal_4.5_Qma.tif
- PAF_max_dispersal_4.5_Qmi.tif
- PAF_max_dispersal_4.5_Qzf.tif
- PAF_max_dispersal_4.5_T_all.tif
- PAF_max_dispersal_4.5_Tma.tif
- PAF_max_dispersal_4.5_Tmi.tif
- readme.txt
