# Supplementary material for: Threats of global warming to the world’s freshwater fishes
Source: Nat Commun. 2021 Mar 15;12:1701. doi: 10.1038/s41467-021-21655-w (PMC7960982; doi:10.1038/s41467-021-21655-w)
Supplement: Supplementary file 7 — Supplementary Data 4 [file 41467_2021_21655_MOESM7_ESM.csv]

name (no. species)	continent	av_1.5	av_2.0	av_3.2	av_4.5	scenario
Amazon (2735)	Americas	0.12971953	0.209696844	0.548495533	0.787583071	no dispersal
Orinoco (1284)	Americas	0.126741436	0.182095387	0.346780208	0.552266996	no dispersal
Congo (1082)	Africa	0.056711598	0.100852745	0.257287048	0.498176198	no dispersal
Parana (1195)	Americas	0.181046349	0.290094862	0.502748734	0.687261435	no dispersal
Mekong (781)	Asia	0.058222369	0.090264035	0.191175548	0.361841595	no dispersal
Tocantins (510)	Americas	0.193879865	0.333981797	0.735488446	0.976555348	no dispersal
Chao Phraya (567)	Asia	0.226366721	0.283758045	0.470499801	0.683440945	no dispersal
Mississippi (738)	Americas	0.063714349	0.113171254	0.295563895	0.491655727	no dispersal
Zhujiang (477)	Asia	0.085117939	0.131764151	0.280447377	0.516127101	no dispersal
Yangtse (224)	Asia	0.047576874	0.078099996	0.178192622	0.307579093	no dispersal
Uruguay (187)	Americas	0.015679369	0.035998645	0.08689983	0.175472359	no dispersal
Niger (362)	Africa	0.143218035	0.194406845	0.354177557	0.558336061	no dispersal
Ganges (454)	Asia	0.070945497	0.110155667	0.243085278	0.346267242	no dispersal
Maroni (331)	Americas	0.018052343	0.034705657	0.113113227	0.372392389	no dispersal
Corantijn (231)	Americas	0.054550902	0.097791576	0.353062296	0.732419016	no dispersal
Sao Francisco (282)	Americas	0.102945568	0.150341982	0.334035814	0.746236657	no dispersal
Kapuas (323)	Asia	0.011362374	0.023527115	0.070047797	0.186982276	no dispersal
Zambezi (339)	Africa	0.09672626	0.141252558	0.349896036	0.627934559	no dispersal
Magdalena (263)	Americas	0.063814515	0.096514642	0.203695713	0.303456928	no dispersal
Ogooue (372)	Africa	0.051558546	0.084069783	0.303867477	0.540029178	no dispersal
Indus (126)	Asia	0.221201122	0.280551639	0.437677778	0.526584906	no dispersal
Alabama (423)	Americas	0.160418752	0.251210325	0.577265177	0.822501591	no dispersal
Song Hong (322)	Asia	0.135440589	0.186240592	0.341233248	0.513521948	no dispersal
Sanaga (280)	Africa	0.047502463	0.103482888	0.389456524	0.586325878	no dispersal
Saint Laurent (308)	Americas	0.027939015	0.049803524	0.103858416	0.197176463	no dispersal
Senegal (180)	Africa	0.359184279	0.519285305	0.773927721	0.862226144	no dispersal
Volta (296)	Africa	0.082663175	0.130368481	0.347736704	0.677913568	no dispersal
Irrawaddy (348)	Asia	0.028515792	0.043583453	0.096811376	0.208419161	no dispersal
Grande USA (318)	Americas	0.263199829	0.399694098	0.572535129	0.706115385	no dispersal
Mahakam (214)	Asia	0.015563537	0.025619726	0.052544004	0.14219803	no dispersal
Nile (255)	Africa	0.096808711	0.130204916	0.256423795	0.384381118	no dispersal
Cauvery (188)	Asia	0.036324981	0.053815662	0.114453376	0.222275464	no dispersal
Amur (82)	Asia	0.015233063	0.038342217	0.148686052	0.292753016	no dispersal
Krishna (173)	Asia	0.083387116	0.134393235	0.288980001	0.499845361	no dispersal
Yalu (35)	Asia	0.01327503	0.032346254	0.072809062	0.11194683	no dispersal
Huanghe (96)	Asia	0.027009439	0.039927336	0.124226173	0.223342998	no dispersal
Usumacinta (156)	Americas	0.040868703	0.063983565	0.264212866	0.543948901	no dispersal
Liao He (34)	Asia	0.004492008	0.015838866	0.131057113	0.315563695	no dispersal
Colorado USA (160)	Americas	0.075206894	0.112060175	0.232067016	0.36483765	no dispersal
Comoe (190)	Africa	0.049634573	0.092300689	0.297269982	0.643091933	no dispersal
Negro Uruguay (72)	Americas	0.003743294	0.009709435	0.035086998	0.064692006	no dispersal
Hai He (60)	Asia	0.05165882	0.087533206	0.252667519	0.348042697	no dispersal
Guaiba (136)	Americas	0.010791736	0.026422543	0.054312676	0.1023498	no dispersal
Musi (267)	Asia	0.024890738	0.038227648	0.084652022	0.201297585	no dispersal
Fly (177)	Oceania	0.026614018	0.036152265	0.092193259	0.212616307	no dispersal
Lerma de Santiago (123)	Americas	0.060779407	0.082351616	0.166001272	0.295999366	no dispersal
Gambia (156)	Africa	0.133531499	0.210946717	0.526363331	0.756466975	no dispersal
Susquehanna (169)	Americas	0.005470865	0.014738165	0.048784396	0.131618356	no dispersal
Bandama (118)	Africa	0.019445452	0.037484467	0.158261162	0.41437596	no dispersal
Panuco (189)	Americas	0.097922853	0.144840296	0.30303293	0.478842858	no dispersal
Doce (124)	Americas	0.018327244	0.041590379	0.105434593	0.342355561	no dispersal
Brazos (276)	Americas	0.342691001	0.507391338	0.785434118	0.915721288	no dispersal
Okavango (134)	Africa	0.253270742	0.346728341	0.544162105	0.744821287	no dispersal
Columbia (162)	Americas	0.057420124	0.086501534	0.201515158	0.317099182	no dispersal
Limpopo (128)	Africa	0.13042875	0.253526013	0.535436203	0.710844752	no dispersal
Parnaiba (258)	Americas	0.217920727	0.321304524	0.703039912	0.937558194	no dispersal
Danube (225)	Europe	0.145513631	0.19786294	0.411368885	0.591529293	no dispersal
Shatt al Arab (81)	Asia	0.318545336	0.417248732	0.596018842	0.671615401	no dispersal
Sepik (161)	Oceania	0.010676756	0.025580597	0.087733669	0.19573698	no dispersal
Paraguacu (131)	Americas	0.051955173	0.093138958	0.21406807	0.491102457	no dispersal
Rio Cuanza (85)	Africa	0.037310891	0.049644957	0.108884607	0.236834689	no dispersal
Godavari (188)	Asia	0.114870777	0.166163439	0.333560831	0.530943925	no dispersal
Narmada (132)	Asia	0.171340445	0.237690358	0.467175262	0.733273312	no dispersal
Volga (116)	Europe	0.040961704	0.061829359	0.157276506	0.287286292	no dispersal
Ruaha (179)	Africa	0.067366835	0.100861873	0.218072176	0.352119654	no dispersal
Mar Chiquita (15)	Americas	0.116666667	0.164898821	0.35460981	0.53361204	no dispersal
Rio Cunene (85)	Africa	0.039900872	0.045587633	0.085313876	0.286153759	no dispersal
Sassandra (171)	Africa	0.006407033	0.011495168	0.039068729	0.141050613	no dispersal
Yenisey (34)	Europe	0.013834236	0.028256238	0.101043526	0.224461292	no dispersal
Yi Shu He (36)	Asia	0.089182191	0.17015318	0.465111619	0.512518716	no dispersal
Kuban (68)	Europe	0.225905339	0.313491359	0.543654064	0.668027796	no dispersal
Dnestr (78)	Europe	0.128237837	0.16988017	0.420903731	0.631603878	no dispersal
Pennar (98)	Asia	0.207661387	0.334503253	0.542414609	0.734812933	no dispersal
Don Russia (85)	Europe	0.192086378	0.271160338	0.539428647	0.740718548	no dispersal
Sacramento (109)	Americas	0.06110309	0.095962503	0.201180874	0.264135327	no dispersal
Jequitinhonha (87)	Americas	0.043778406	0.085366845	0.140020831	0.438480562	no dispersal
Murray Darling (217)	Oceania	0.148657959	0.171566344	0.258937988	0.458082475	no dispersal
Turkana (109)	Africa	0.036808796	0.045699906	0.113040783	0.186186805	no dispersal
Itapecuru (83)	Americas	0.116564765	0.217569097	0.679736051	0.919725262	no dispersal
Rhine (140)	Europe	0.010961126	0.017619044	0.056250204	0.161020254	no dispersal
Flinders Norman (220)	Oceania	0.300366672	0.347680084	0.616333326	0.861056874	no dispersal
Rhone (112)	Europe	0.070110539	0.10106391	0.226863824	0.415405986	no dispersal
Po (100)	Europe	0.069626549	0.108846045	0.206970807	0.400066047	no dispersal
Mamberamo (67)	Asia	0.001172338	0.002324749	0.014128493	0.071592613	no dispersal
Odra (83)	Europe	0.04853956	0.075624357	0.180553894	0.398533162	no dispersal
Lake Rukwa (61)	Africa	0.031673808	0.053568495	0.173711926	0.337654639	no dispersal
Amu Darya (26)	Asia	0.183195386	0.323822616	0.520135621	0.60754089	no dispersal
Nicholson Leichhardt (104)	Oceania	0.196933738	0.279841116	0.52460197	0.802003027	no dispersal
Mitchell Queensland (121)	Oceania	0.048272501	0.054650741	0.161300424	0.295998683	no dispersal
Elbe (109)	Europe	0.019784569	0.034293472	0.087963704	0.193428344	no dispersal
Ob (48)	Europe	0.091471777	0.140738068	0.301967104	0.436549029	no dispersal
Yaqui (56)	Americas	0.112942894	0.166503463	0.346050674	0.522881751	no dispersal
Tana (131)	Africa	0.056226063	0.086010645	0.175728206	0.295063143	no dispersal
Loire (68)	Europe	0.063950426	0.114361564	0.320899931	0.500257321	no dispersal
Niemen (69)	Europe	0.025918493	0.037586521	0.111224039	0.250962739	no dispersal
Burdekin (208)	Oceania	0.062920982	0.087107433	0.174222198	0.326510508	no dispersal
Victoria (107)	Oceania	0.315196907	0.434708342	0.714658486	0.959553584	no dispersal
Salado (21)	Americas	0.01964857	0.023816628	0.050557363	0.105580568	no dispersal
Roper (117)	Oceania	0.179521601	0.234601437	0.427656226	0.723086019	no dispersal
Bear river (64)	Americas	0.04752872	0.071678267	0.210956263	0.39066349	no dispersal
Garonne (56)	Europe	0.170243509	0.293036431	0.575483626	0.69683032	no dispersal
Ebro (46)	Europe	0.148963859	0.215164974	0.416245277	0.615390227	no dispersal
Seine (69)	Europe	0.04600074	0.106709273	0.300735754	0.626536034	no dispersal
Barito (236)	Asia	0.017633723	0.031726236	0.063784664	0.154739335	no dispersal
Balkhash (14)	Asia	0.094408558	0.144667072	0.421878141	0.534938302	no dispersal
Ural (58)	Europe	0.098962745	0.156475423	0.411331083	0.573236604	no dispersal
Swan (201)	Oceania	0.217856791	0.253894014	0.316381965	0.391315954	no dispersal
Lena (26)	Europe	0.009349581	0.019762543	0.07962391	0.165197099	no dispersal
Ruvuma (88)	Africa	0.056818826	0.087476877	0.308025903	0.529078719	no dispersal
Fitzroy Queensland (138)	Oceania	0.082168053	0.093146383	0.219333217	0.357574223	no dispersal
Fitzroy Kimberley (72)	Oceania	0.371164158	0.472906486	0.6807403	0.8852763	no dispersal
Mackenzie (80)	Americas	0.01678774	0.029792093	0.084723334	0.165356611	no dispersal
Kizilirmak (14)	Asia	0.114175411	0.194509212	0.463375937	0.672335587	no dispersal
Save (120)	Africa	0.032361552	0.083443469	0.347087104	0.609073837	no dispersal
Peipsi Pskov (42)	Europe	0.032403751	0.061387337	0.121396573	0.21959571	no dispersal
Lake Eyre Basin (93)	Oceania	0.348085943	0.461368255	0.667252369	0.883231158	no dispersal
Humboldt (45)	Americas	0.041794914	0.074659804	0.193903978	0.343452038	no dispersal
Tagus (59)	Europe	0.25110641	0.392564492	0.602301117	0.788300169	no dispersal
Titicaca (33)	Americas	0.060050497	0.061190748	0.077147766	0.083333333	no dispersal
Tarim (62)	Asia	0.115539322	0.164388653	0.33700802	0.442085337	no dispersal
Wisla (76)	Europe	0.031397723	0.036656385	0.127969877	0.330358369	no dispersal
Mishamattawa (49)	Americas	0.013619527	0.020468059	0.068700313	0.194146728	no dispersal
Salina Grandes (4)	Americas	0.20675	0.271916667	0.403185035	0.537271805	no dispersal
Guadiana (42)	Europe	0.428902686	0.591681115	0.802205295	0.912837958	no dispersal
Dvina (42)	Europe	0.010991233	0.023120801	0.108631689	0.234552764	no dispersal
Helmand (15)	Asia	0.171161793	0.216183691	0.297821616	0.372107348	no dispersal
Yukon (58)	Americas	0.002655013	0.009047803	0.040470897	0.087443333	no dispersal
Etosha Pan (89)	Africa	0.242303567	0.333151785	0.633064564	0.877441068	no dispersal
Albany (63)	Americas	0.017731465	0.037994949	0.087206295	0.20610723	no dispersal
Douro (64)	Europe	0.096502822	0.170126481	0.392112636	0.615870576	no dispersal
Severn Can (51)	Americas	0.031848123	0.034774839	0.097855785	0.22708125	no dispersal
Kolyma (16)	Europe	0.001459757	0.00218825	0.026287255	0.088500115	no dispersal
Petchora (29)	Europe	0.008198939	0.022583191	0.107242112	0.276912204	no dispersal
Moose (73)	Americas	0.007806122	0.016784576	0.063846166	0.171433876	no dispersal
Yana (14)	Europe	0.003978308	0.018459673	0.085059048	0.192331167	no dispersal
Taz (15)	Europe	0.001370289	0.007222259	0.069189479	0.240130289	no dispersal
Olenek (14)	Europe	0.000579704	0.003921009	0.026855427	0.06791713	no dispersal
Dasht e Kavir (11)	Asia	0.127263374	0.244238683	0.390644753	0.620239623	no dispersal
Genale Wenz (60)	Africa	0.055345656	0.084225239	0.216138691	0.361128464	no dispersal
Onega (30)	Europe	0.018495929	0.035068481	0.125221099	0.232626819	no dispersal
Weser (79)	Europe	0.006837502	0.013344073	0.041563034	0.117970386	no dispersal
Churchill (57)	Americas	0.021390707	0.032842999	0.108228818	0.233994582	no dispersal
Indigirka (14)	Europe	0.000158392	0.001195139	0.027153605	0.115886011	no dispersal
Colorado Argentina (13)	Americas	0.084502432	0.128460531	0.248960695	0.415577032	no dispersal
Anadyr (12)	Europe	0.000913993	0.001249124	0.003077111	0.047416403	no dispersal
Jaguaribe (96)	Americas	0.360470428	0.508774332	0.751871168	0.926456155	no dispersal
Namak (11)	Asia	0.106666667	0.15425	0.253016201	0.454915196	no dispersal
Nadym (15)	Europe	0.00100058	0.004933384	0.028713983	0.076127082	no dispersal
Alazeja (12)	Europe	0.01448223	0.029964412	0.136496554	0.32376753	no dispersal
Sistan (4)	Asia	0.209654179	0.327929875	0.47514168	0.563245205	no dispersal
Piasina (17)	Europe	1.28E-05	2.56E-05	0.001384912	0.019610762	no dispersal
Koutno (27)	Europe	0.005633309	0.019886192	0.122252302	0.246406091	no dispersal
Syr Darya (24)	Asia	0.208681762	0.323351327	0.551891811	0.656862987	no dispersal
Kuskokwim (36)	Americas	0.002296444	0.011800948	0.07816264	0.164984438	no dispersal
Copper (33)	Americas	0.012176435	0.020243284	0.043941631	0.072439454	no dispersal
Rupert (30)	Americas	0.005403513	0.011284068	0.031193116	0.094435231	no dispersal
Penjina (6)	Europe	7.98E-05	7.98E-05	0.001117318	0.009776536	no dispersal
Orange (53)	Africa	0.112370182	0.172685336	0.281537339	0.452241266	no dispersal
Mahanadi (167)	Asia	0.067375836	0.104055873	0.227798945	0.347285185	no dispersal
Churchill Atlantic (29)	Americas	0	0	0.010090045	0.011426059	no dispersal
De Grey (77)	Oceania	0.789502149	0.907335247	0.968682796	0.991256831	no dispersal
Anderson (25)	Americas	0.003933672	0.01111933	0.05251677	0.103705817	no dispersal
Caniapiscau (23)	Americas	0	0	0.000623	0.005796232	no dispersal
La Grande (18)	Americas	0.003260988	0.005920987	0.015286848	0.033958619	no dispersal
Dasht e Lut (7)	Asia	0.29344	0.449493333	0.725255428	0.846042471	no dispersal
Ashburton Aus (57)	Oceania	0.450474056	0.684401127	0.894658608	0.997219906	no dispersal
Qaidam (25)	Asia	0	0.000129601	0.006126585	0.026631792	no dispersal
Saguenay (70)	Americas	0.004053097	0.010733364	0.025797614	0.059082412	no dispersal
Thelon (34)	Americas	0.002554832	0.00518023	0.020914091	0.051440375	no dispersal
Bulloo (21)	Oceania	0.410981097	0.544748564	0.776510237	0.975917874	no dispersal
Thlewiasa (20)	Americas	0.017839648	0.029307712	0.105051357	0.27957006	no dispersal
Mashkel (19)	Asia	0.201772487	0.260313372	0.60962614	0.823379269	no dispersal
Loukos (10)	Africa	0.253424658	0.34375	0.614853195	0.795847751	no dispersal
Santa Cruz (1)	Americas	0.005531506	0.007215007	0.007440476	0.023065476	no dispersal
Abhe Bad (16)	Africa	0.060889266	0.10337015	0.283170804	0.414887843	no dispersal
Murchison (56)	Oceania	0.524166701	0.676059421	0.82841149	0.884112314	no dispersal
Irharhar (11)	Africa	0.347630517	0.421816222	0.671498145	0.911525974	no dispersal
Copiapo (5)	Americas	0.064516129	0.370967742	0.483870968	0.387096774	no dispersal
Shule (62)	Asia	0.038954834	0.065063701	0.121874252	0.158724227	no dispersal
Lake Moore (20)	Oceania	0.220674507	0.238415375	0.351036281	0.495576805	no dispersal
Gascoyne (80)	Oceania	0.615634071	0.841240677	0.947688654	0.982312167	no dispersal
Ahaggar (4)	Africa	NA	NA	NA	NA	no dispersal
Draa (20)	Africa	0.264306058	0.378757088	0.670689965	0.845924101	no dispersal
Arnaud (14)	Americas	0.000113604	0.000340812	0.001139197	0.02468964	no dispersal
Billeroo creek (11)	Oceania	0.239411342	0.436288586	0.708333333	0.877604167	no dispersal
Kal e Shur (1)	Asia	0.153748412	0.228716645	0.487773488	0.768782383	no dispersal
Wadi al Qabaili (25)	Africa	NA	NA	NA	NA	no dispersal
Wadi ad Dawasir (4)	Asia	0.166666667	0.166666667	0.177777778	0.816666667	no dispersal
Wadi al Hamd (10)	Asia	0.96978022	1	1	1	no dispersal
Wuerhe He (10)	Asia	0.203765432	0.295972222	0.485245614	0.597175439	no dispersal
Adana (3)	Asia	0	0.000980392	0.023668639	0.114624506	no dispersal
Wadi Nashu (14)	Africa	NA	NA	NA	NA	no dispersal
Enneri Tomou (1)	Africa	NA	NA	NA	NA	no dispersal
Wadi SA1 (4)	Asia	0.148648649	0.206081081	0.325396825	0.634920635	no dispersal
Bahar el Hammar (1)	Africa	NA	NA	NA	NA	no dispersal
Salina de Uyuni (3)	Americas	NA	NA	NA	NA	no dispersal
Lake Gregory (3)	Oceania	0.609375	0.692708333	0.988764045	1	no dispersal
Eyl (26)	Africa	0.013191537	0.034183987	0.112650143	0.340956852	no dispersal
Savory (2)	Oceania	0.467391304	0.820652174	1	1	no dispersal
Sebkhet Safioune (1)	Africa	1	1	1	1	no dispersal
Amazon (2735)	Americas	0.088691871	0.157393545	0.459768563	0.73094058	maximal dispersal
Orinoco (1284)	Americas	0.039126682	0.074116924	0.232093749	0.399733919	maximal dispersal
Congo (1082)	Africa	0.017884949	0.032116316	0.08765312	0.197153906	maximal dispersal
Parana (1195)	Americas	0.059289069	0.132484611	0.296846114	0.420308683	maximal dispersal
Mekong (781)	Asia	0.024355484	0.04267609	0.111379857	0.24581154	maximal dispersal
Tocantins (510)	Americas	0.03418345	0.098026065	0.405437692	0.763539897	maximal dispersal
Chao Phraya (567)	Asia	0.103585608	0.147989848	0.298993177	0.500140691	maximal dispersal
Mississippi (738)	Americas	0.031859259	0.061151217	0.181947633	0.345079815	maximal dispersal
Zhujiang (477)	Asia	0.019554458	0.034317678	0.085449385	0.177094725	maximal dispersal
Yangtse (224)	Asia	0.024083892	0.041197365	0.100602418	0.184472168	maximal dispersal
Uruguay (187)	Americas	0.003712568	0.010952136	0.033186458	0.088203935	maximal dispersal
Niger (362)	Africa	0.112491215	0.16073538	0.307681514	0.494850917	maximal dispersal
Ganges (454)	Asia	0.037205804	0.065034022	0.184313463	0.289957356	maximal dispersal
Maroni (331)	Americas	0.003278278	0.008089115	0.028276701	0.120494047	maximal dispersal
Corantijn (231)	Americas	0.0132802	0.027435974	0.097962319	0.241820021	maximal dispersal
Sao Francisco (282)	Americas	0.020378066	0.029138838	0.054004102	0.133143491	maximal dispersal
Kapuas (323)	Asia	0.006077707	0.01239632	0.037878232	0.105661719	maximal dispersal
Zambezi (339)	Africa	0.059502221	0.087161667	0.239646321	0.484407906	maximal dispersal
Magdalena (263)	Americas	0.008802961	0.015375677	0.042580875	0.084266865	maximal dispersal
Ogooue (372)	Africa	0.018146204	0.029247614	0.108080053	0.217426102	maximal dispersal
Indus (126)	Asia	0.156343314	0.209021536	0.367610118	0.470702723	maximal dispersal
Alabama (423)	Americas	0.068028924	0.110171021	0.317564926	0.563942082	maximal dispersal
Song Hong (322)	Asia	0.041630716	0.061452021	0.132110835	0.236237736	maximal dispersal
Sanaga (280)	Africa	0.013272765	0.02854645	0.104489468	0.179136087	maximal dispersal
Saint Laurent (308)	Americas	0.011829862	0.021548863	0.050347444	0.109236135	maximal dispersal
Senegal (180)	Africa	0.200080611	0.346513562	0.698463356	0.823483607	maximal dispersal
Volta (296)	Africa	0.049213534	0.08342522	0.254495463	0.572514985	maximal dispersal
Irrawaddy (348)	Asia	0.008723751	0.013826798	0.035733584	0.098271769	maximal dispersal
Grande USA (318)	Americas	0.088622925	0.176184969	0.304108127	0.471859777	maximal dispersal
Mahakam (214)	Asia	0.005010388	0.008529787	0.01766314	0.050167777	maximal dispersal
Nile (255)	Africa	0.047077268	0.065087366	0.13846566	0.246112616	maximal dispersal
Cauvery (188)	Asia	0.020080154	0.031759765	0.07945329	0.167080656	maximal dispersal
Amur (82)	Asia	0.006963346	0.018680597	0.072837785	0.149301616	maximal dispersal
Krishna (173)	Asia	0.049784135	0.089370615	0.225197013	0.433269436	maximal dispersal
Yalu (35)	Asia	0.008491985	0.018546205	0.039321798	0.060153416	maximal dispersal
Huanghe (96)	Asia	0.014691623	0.022442219	0.07882243	0.147749732	maximal dispersal
Usumacinta (156)	Americas	0.009614059	0.015531112	0.085628412	0.247393899	maximal dispersal
Liao He (34)	Asia	0.00327828	0.010908022	0.10099566	0.245072677	maximal dispersal
Colorado USA (160)	Americas	0.041583552	0.062963585	0.141919774	0.250892776	maximal dispersal
Comoe (190)	Africa	0.023428614	0.04544103	0.177148555	0.493804904	maximal dispersal
Negro Uruguay (72)	Americas	0.001215925	0.003211541	0.01258269	0.026402015	maximal dispersal
Hai He (60)	Asia	0.029843259	0.051173368	0.155586105	0.219014326	maximal dispersal
Guaiba (136)	Americas	0.002310138	0.005655179	0.01299909	0.027283754	maximal dispersal
Musi (267)	Asia	0.011894554	0.018871907	0.042854661	0.105682704	maximal dispersal
Fly (177)	Oceania	0.009106874	0.011231225	0.026504345	0.055703963	maximal dispersal
Lerma de Santiago (123)	Americas	0.018509658	0.024094655	0.068785824	0.145657611	maximal dispersal
Gambia (156)	Africa	0.093288878	0.155554679	0.444939534	0.704613122	maximal dispersal
Susquehanna (169)	Americas	0.001762094	0.00536582	0.018562491	0.058671547	maximal dispersal
Bandama (118)	Africa	0.010233962	0.020615196	0.097580476	0.30723685	maximal dispersal
Panuco (189)	Americas	0.015949025	0.025787658	0.072211045	0.1691076	maximal dispersal
Doce (124)	Americas	0.002605785	0.005776569	0.017031259	0.059429891	maximal dispersal
Brazos (276)	Americas	0.091730022	0.165041219	0.387299112	0.56063061	maximal dispersal
Okavango (134)	Africa	0.160950874	0.219439386	0.422276898	0.662423514	maximal dispersal
Columbia (162)	Americas	0.015779548	0.026123172	0.085923547	0.160754816	maximal dispersal
Limpopo (128)	Africa	0.047906869	0.108680318	0.286262281	0.515924129	maximal dispersal
Parnaiba (258)	Americas	0.032758099	0.040618929	0.090837281	0.182001154	maximal dispersal
Danube (225)	Europe	0.062293878	0.091587021	0.247627105	0.437788541	maximal dispersal
Shatt al Arab (81)	Asia	0.115113703	0.203171351	0.462218448	0.573688612	maximal dispersal
Sepik (161)	Oceania	0.003797529	0.008464481	0.026497139	0.054885973	maximal dispersal
Paraguacu (131)	Americas	0.00713157	0.01828395	0.041443076	0.068607198	maximal dispersal
Rio Cuanza (85)	Africa	0.016043815	0.0186008	0.027735209	0.062221854	maximal dispersal
Godavari (188)	Asia	0.063819897	0.106532866	0.258149685	0.4617902	maximal dispersal
Narmada (132)	Asia	0.090737157	0.147946507	0.358888118	0.635153803	maximal dispersal
Volga (116)	Europe	0.02207136	0.033361936	0.08957766	0.170977018	maximal dispersal
Ruaha (179)	Africa	0.01882077	0.029629695	0.070198823	0.134839677	maximal dispersal
Mar Chiquita (15)	Americas	0.083325223	0.129103298	0.276542289	0.460942383	maximal dispersal
Rio Cunene (85)	Africa	0.026158369	0.025417232	0.045612466	0.18533763	maximal dispersal
Sassandra (171)	Africa	0.002840061	0.005186381	0.019215646	0.08174318	maximal dispersal
Yenisey (34)	Europe	0.005378038	0.01332012	0.051705503	0.124455296	maximal dispersal
Yi Shu He (36)	Asia	0.061895531	0.120390413	0.340067998	0.378402665	maximal dispersal
Kuban (68)	Europe	0.140678549	0.208013698	0.443827417	0.592723661	maximal dispersal
Dnestr (78)	Europe	0.084289688	0.109390668	0.283613422	0.499592718	maximal dispersal
Pennar (98)	Asia	0.163523594	0.300288086	0.51412725	0.713030145	maximal dispersal
Don Russia (85)	Europe	0.089084903	0.131838102	0.339270248	0.556190202	maximal dispersal
Sacramento (109)	Americas	0.024931886	0.046356472	0.125640397	0.178193954	maximal dispersal
Jequitinhonha (87)	Americas	0.007710714	0.016801886	0.025024939	0.07981093	maximal dispersal
Murray Darling (217)	Oceania	0.100020834	0.106589852	0.146158202	0.304307573	maximal dispersal
Turkana (109)	Africa	0.022375676	0.025413235	0.064879773	0.117761386	maximal dispersal
Itapecuru (83)	Americas	0.017945243	0.037434347	0.143563236	0.293081915	maximal dispersal
Rhine (140)	Europe	0.005601062	0.007581059	0.019854639	0.058023664	maximal dispersal
Flinders Norman (220)	Oceania	0.110879652	0.137161	0.37606327	0.646748796	maximal dispersal
Rhone (112)	Europe	0.033651011	0.051453882	0.139584915	0.301011007	maximal dispersal
Po (100)	Europe	0.021133355	0.03547988	0.083683688	0.203812141	maximal dispersal
Mamberamo (67)	Asia	0.000415664	0.000824291	0.003765243	0.020060697	maximal dispersal
Odra (83)	Europe	0.019416064	0.03024324	0.081082488	0.22260122	maximal dispersal
Lake Rukwa (61)	Africa	0.011723673	0.020774059	0.071245023	0.163806006	maximal dispersal
Amu Darya (26)	Asia	0.109475327	0.212529296	0.3926922	0.502960958	maximal dispersal
Nicholson Leichhardt (104)	Oceania	0.063121717	0.104527851	0.264051408	0.504780145	maximal dispersal
Mitchell Queensland (121)	Oceania	0.009464253	0.010446757	0.051466781	0.119049338	maximal dispersal
Elbe (109)	Europe	0.006731562	0.013513141	0.03684406	0.08721006	maximal dispersal
Ob (48)	Europe	0.020695963	0.036050865	0.106263585	0.187759894	maximal dispersal
Yaqui (56)	Americas	0.034013209	0.063124302	0.192725101	0.372702996	maximal dispersal
Tana (131)	Africa	0.014966569	0.023206555	0.060145904	0.144096017	maximal dispersal
Loire (68)	Europe	0.025316225	0.047893091	0.168240322	0.31291045	maximal dispersal
Niemen (69)	Europe	0.015203878	0.021829208	0.070931038	0.178291621	maximal dispersal
Burdekin (208)	Oceania	0.01740403	0.036483871	0.051884448	0.08914761	maximal dispersal
Victoria (107)	Oceania	0.093718799	0.160763481	0.444992433	0.826881366	maximal dispersal
Salado (21)	Americas	0.007867451	0.008239872	0.023149983	0.045100302	maximal dispersal
Roper (117)	Oceania	0.046745446	0.077253455	0.236488772	0.552380337	maximal dispersal
Bear river (64)	Americas	0.017007886	0.028747635	0.095890996	0.20852574	maximal dispersal
Garonne (56)	Europe	0.064824605	0.123500152	0.334720099	0.506836805	maximal dispersal
Ebro (46)	Europe	0.066213101	0.105686669	0.253751383	0.450208896	maximal dispersal
Seine (69)	Europe	0.021873106	0.051927058	0.165422424	0.422457644	maximal dispersal
Barito (236)	Asia	0.009985291	0.018672267	0.038517216	0.08833702	maximal dispersal
Balkhash (14)	Asia	0.021508098	0.034708682	0.120939599	0.198470833	maximal dispersal
Ural (58)	Europe	0.037581444	0.06277384	0.205612612	0.334169232	maximal dispersal
Swan (201)	Oceania	0.194363734	0.21555601	0.250563873	0.307516459	maximal dispersal
Lena (26)	Europe	0.005275861	0.009458261	0.032785528	0.067140161	maximal dispersal
Ruvuma (88)	Africa	0.016410241	0.025517907	0.092068302	0.169898811	maximal dispersal
Fitzroy Queensland (138)	Oceania	0.034721216	0.038660854	0.085318267	0.143133456	maximal dispersal
Fitzroy Kimberley (72)	Oceania	0.066142142	0.101845731	0.337357925	0.704663917	maximal dispersal
Mackenzie (80)	Americas	0.00826696	0.015017015	0.040010371	0.082140097	maximal dispersal
Kizilirmak (14)	Asia	0.045811984	0.080893246	0.251223083	0.503063826	maximal dispersal
Save (120)	Africa	0.014665112	0.044132499	0.24389967	0.478269517	maximal dispersal
Peipsi Pskov (42)	Europe	0.018035458	0.034733521	0.071999606	0.139710442	maximal dispersal
Lake Eyre Basin (93)	Oceania	0.134371597	0.201781874	0.290228539	0.553685833	maximal dispersal
Humboldt (45)	Americas	0.009345449	0.019066269	0.065232929	0.157738805	maximal dispersal
Tagus (59)	Europe	0.125944781	0.214696911	0.390797815	0.609156382	maximal dispersal
Titicaca (33)	Americas	0.008165129	0.010358748	0.015184217	0.017245742	maximal dispersal
Tarim (62)	Asia	0.051387127	0.072191928	0.1771713	0.206488621	maximal dispersal
Wisla (76)	Europe	0.019278539	0.019001448	0.071984449	0.214235126	maximal dispersal
Mishamattawa (49)	Americas	0.00914859	0.012195856	0.042201361	0.134673741	maximal dispersal
Salina Grandes (4)	Americas	0.148619554	0.197455471	0.303289303	0.405598958	maximal dispersal
Guadiana (42)	Europe	0.319668351	0.47156032	0.702803606	0.86727387	maximal dispersal
Dvina (42)	Europe	0.005486314	0.011627717	0.060362399	0.135272334	maximal dispersal
Helmand (15)	Asia	0.126202039	0.168138232	0.275569838	0.35213561	maximal dispersal
Yukon (58)	Americas	0.000463356	0.001609846	0.007654035	0.016255792	maximal dispersal
Etosha Pan (89)	Africa	0.100426411	0.155224379	0.352864638	0.661129559	maximal dispersal
Albany (63)	Americas	0.012607385	0.027285757	0.06099049	0.14709361	maximal dispersal
Douro (64)	Europe	0.03453506	0.06340095	0.213129468	0.42499021	maximal dispersal
Severn Can (51)	Americas	0.024902789	0.022193081	0.064407285	0.156762443	maximal dispersal
Kolyma (16)	Europe	0.001082348	0.001577013	0.017799931	0.065674497	maximal dispersal
Petchora (29)	Europe	0.00336034	0.009422205	0.046111318	0.122605611	maximal dispersal
Moose (73)	Americas	0.003492795	0.007970144	0.037896361	0.114846573	maximal dispersal
Yana (14)	Europe	0.00280844	0.014001021	0.070707965	0.165904165	maximal dispersal
Taz (15)	Europe	0.000926702	0.00515796	0.056012851	0.200674338	maximal dispersal
Olenek (14)	Europe	0.000472695	0.003220262	0.024067076	0.064630809	maximal dispersal
Dasht e Kavir (11)	Asia	0.125747288	0.239608742	0.384239359	0.614291827	maximal dispersal
Genale Wenz (60)	Africa	0.013688774	0.018155726	0.075347525	0.181258647	maximal dispersal
Onega (30)	Europe	0.012802325	0.023844478	0.088536959	0.162166247	maximal dispersal
Weser (79)	Europe	0.00262861	0.005145549	0.016868672	0.052522425	maximal dispersal
Churchill (57)	Americas	0.013931259	0.021035161	0.062347466	0.144032853	maximal dispersal
Indigirka (14)	Europe	9.64E-05	0.000890579	0.019080796	0.088590863	maximal dispersal
Colorado Argentina (13)	Americas	0.032031458	0.051361591	0.10687163	0.191903725	maximal dispersal
Anadyr (12)	Europe	0.000676417	0.000984466	0.002291738	0.034822367	maximal dispersal
Jaguaribe (96)	Americas	0.028742442	0.055165819	0.12725229	0.221900986	maximal dispersal
Namak (11)	Asia	0.095754246	0.142041292	0.231019952	0.406673582	maximal dispersal
Nadym (15)	Europe	0.000760716	0.003662414	0.023086286	0.063386863	maximal dispersal
Alazeja (12)	Europe	0.01232646	0.026729223	0.124612784	0.314215182	maximal dispersal
Sistan (4)	Asia	0.125280395	0.207311535	0.368024133	0.492557252	maximal dispersal
Piasina (17)	Europe	7.86E-06	1.70E-05	0.001028102	0.015436687	maximal dispersal
Koutno (27)	Europe	0.003198935	0.01050544	0.069244001	0.135216929	maximal dispersal
Syr Darya (24)	Asia	0.112697706	0.182264984	0.359545912	0.466720855	maximal dispersal
Kuskokwim (36)	Americas	0.000749317	0.00270998	0.017575603	0.04060659	maximal dispersal
Copper (33)	Americas	0.008156929	0.012300214	0.017788438	0.024945447	maximal dispersal
Rupert (30)	Americas	0.002393332	0.005093598	0.014087597	0.043784507	maximal dispersal
Penjina (6)	Europe	4.43E-05	4.43E-05	0.000620732	0.006584198	maximal dispersal
Orange (53)	Africa	0.029505733	0.05218114	0.113063754	0.258901318	maximal dispersal
Mahanadi (167)	Asia	0.033110394	0.060636863	0.171528775	0.275292898	maximal dispersal
Churchill Atlantic (29)	Americas	0	0	0.003166227	0.003575894	maximal dispersal
De Grey (77)	Oceania	0.334460211	0.494148283	0.892844942	0.96137892	maximal dispersal
Anderson (25)	Americas	0.001567024	0.004808343	0.025917867	0.051242815	maximal dispersal
Caniapiscau (23)	Americas	0	0	0.00021982	0.001882294	maximal dispersal
La Grande (18)	Americas	0.001436251	0.002910572	0.007674013	0.017370078	maximal dispersal
Dasht e Lut (7)	Asia	0.155075106	0.265573252	0.531274352	0.687806268	maximal dispersal
Ashburton Aus (57)	Oceania	0.149981135	0.23121907	0.430537682	0.639098581	maximal dispersal
Qaidam (25)	Asia	0	5.76E-05	0.001230116	0.005108345	maximal dispersal
Saguenay (70)	Americas	0.000869588	0.002243713	0.005762359	0.01372545	maximal dispersal
Thelon (34)	Americas	0.001165334	0.002605356	0.01075876	0.025459147	maximal dispersal
Bulloo (21)	Oceania	0.297499349	0.330916164	0.472733335	0.740324613	maximal dispersal
Thlewiasa (20)	Americas	0.008548394	0.011492153	0.043192094	0.154530361	maximal dispersal
Mashkel (19)	Asia	0.187624925	0.234413167	0.541209246	0.773689557	maximal dispersal
Loukos (10)	Africa	0.165803606	0.222790329	0.440136928	0.618983356	maximal dispersal
Santa Cruz (1)	Americas	0.000330621	0.000435451	0.000469613	0.001590402	maximal dispersal
Abhe Bad (16)	Africa	0.023866987	0.052961213	0.22976714	0.385039298	maximal dispersal
Murchison (56)	Oceania	0.25395463	0.33676223	0.402171113	0.542390954	maximal dispersal
Irharhar (11)	Africa	0.269937651	0.360178777	0.637471537	0.910744348	maximal dispersal
Copiapo (5)	Americas	0.055555556	0.319047619	0.283613445	0.22394958	maximal dispersal
Shule (62)	Asia	0.009868725	0.014149258	0.026786338	0.055019592	maximal dispersal
Lake Moore (20)	Oceania	0.197329511	0.202276353	0.303740397	0.431536847	maximal dispersal
Gascoyne (80)	Oceania	0.149755779	0.199019825	0.286965973	0.61388205	maximal dispersal
Ahaggar (4)	Africa	0	NA	NA	NA	maximal dispersal
Draa (20)	Africa	0.23846818	0.347381945	0.629622245	0.811587039	maximal dispersal
Arnaud (14)	Americas	5.30E-05	0.000298211	0.000715706	0.009240696	maximal dispersal
Billeroo creek (11)	Oceania	0.14049766	0.375193526	0.656624722	0.845367629	maximal dispersal
Kal e Shur (1)	Asia	0.153748412	0.228716645	0.487773488	0.768782383	maximal dispersal
Wadi al Qabaili (25)	Africa	NA	NA	NA	NA	maximal dispersal
Wadi ad Dawasir (4)	Asia	0.014381099	0.019509476	0.065989848	0.654017857	maximal dispersal
Wadi al Hamd (10)	Asia	0.032385558	0.041902567	0.273333333	0.684210526	maximal dispersal
Wuerhe He (10)	Asia	0.159122575	0.244107878	0.464543024	0.581329156	maximal dispersal
Adana (3)	Asia	0	0.000980392	0.018408941	0.099802372	maximal dispersal
Wadi Nashu (14)	Africa	NA	NA	NA	NA	maximal dispersal
Enneri Tomou (1)	Africa	NA	NA	NA	NA	maximal dispersal
Wadi SA1 (4)	Asia	0.007220644	0.010001231	0.018442623	0.043550725	maximal dispersal
Bahar el Hammar (1)	Africa	NA	NA	NA	NA	maximal dispersal
Salina de Uyuni (3)	Americas	NA	NA	NA	NA	maximal dispersal
Lake Gregory (3)	Oceania	0.387931034	0.605140187	0.9675	1	maximal dispersal
Eyl (26)	Africa	0.002142955	0.014058439	0.048064859	0.193587511	maximal dispersal
Savory (2)	Oceania	0.47804878	0.830049261	1	1	maximal dispersal
Sebkhet Safioune (1)	Africa	1	1	1	1	maximal dispersal
