# Supplementary material for: Threats of global warming to the world’s freshwater fishes
Source: Nat Commun. 2021 Mar 15;12:1701. doi: 10.1038/s41467-021-21655-w (PMC7960982; doi:10.1038/s41467-021-21655-w)
Supplement: Supplementary file 8 — Supplementary Data 5 [file 41467_2021_21655_MOESM8_ESM.csv]

var	RT1.5_dsp_mean	RT1.5_dsp_sd	RT1.5_mean	RT1.5_sd	RT2.0_dsp_mean	RT2.0_dsp_sd	RT2.0_mean	RT2.0_sd	RT3.2_dsp_mean	RT3.2_dsp_sd	RT3.2_mean	RT3.2_sd	RT4.5_dsp_mean	RT4.5_dsp_sd	RT4.5_mean	RT4.5_sd
area	0.22617246	0.001438512	0.43746004	0.004254314	0.22577702	0.001400959	0.32356974	0.004246118	0.222984	0.001641942	0.09933	0.002979658	0.16486414	0.001594272	0.04451195	0.001802662
length	0.03229628	0.001645099	0.02334876	0.00158738	0.03636756	0.001721325	0.02766006	0.00184495	0.0494421	0.002203587	0.03862343	0.002555753	0.0572254	0.002492524	0.02869843	0.002137173
habitat	0.45023562	0.003174379	0.31792863	0.003915573	0.42072045	0.003013649	0.34305584	0.004681094	0.3311813	0.003265314	0.40127027	0.006015931	0.30568035	0.003816241	0.43557326	0.00579286
climate_zone	0.01634098	0.000900564	0.02043323	0.000585976	0.01252598	0.0007929	0.02137104	0.000671301	0.02033955	0.001098867	0.01905324	0.000774955	0.03904802	0.001622476	0.03186398	0.001177317
code	0.07408124	0.001441146	0.03821988	0.001181006	0.07152113	0.001372108	0.04877813	0.001477358	0.0647669	0.001310265	0.06068829	0.002012757	0.05853632	0.001224707	0.04848979	0.00162886
importance	0.02145844	0.00063381	0.01026996	0.00042156	0.02573088	0.000689819	0.01648599	0.000603232	0.03444926	0.000881322	0.03524882	0.001167054	0.04125717	0.001025592	0.04450697	0.001332787
foodtrophcat	0.00215364	0.000150681	0.00223622	0.000203961	0.00321562	0.000182411	0.00366033	0.000274031	0.00608648	0.000271908	0.00814065	0.000487492	0.0076232	0.000320696	0.01184843	0.000553861
